# Supplementary material for: Combinatorial pathway balancing provides biosynthetic access to 2-fluoro-cis,cis-muconate in engineered Pseudomonas putida
Source: Chem Catal. 2021 Nov 18;1(6):1234–59. doi: 10.1016/j.checat.2021.09.002 (PMC8711041; doi:10.1016/j.checat.2021.09.002)
Supplement: Data S1. Data_per_Figure.xlsx [file mmc2.xlsx]

## Sheet: Fig. 2A_Fig.S1
30 mM glucose						30 mM benzoate						0.5 mM catechol						1.0 mM catechol						2.0 mM catechol						0.5 mM 3-F-catechol						1.0 mM 3-F-catechol						2.0 mM 3-F-catechol						0.5 mM 4-F-catechol
Time (h)	P. knackmussii	±	P. putida KT2440	±		Time (h)	P. knackmussii	±	P. putida KT2440	±		Time (h)	P. knackmussii	±	P. putida KT2440	±		Time (h)	P. knackmussii	±	P. putida KT2440	±		Time (h)	P. knackmussii	±	P. putida KT2440	±		Time (h)	P. knackmussii	±	P. putida KT2440	±		Time (h)	P. knackmussii	±	P. putida KT2440	±		Time (h)	P. knackmussii	±	P. putida KT2440	±		Time (h)	P. knackmussii
0	0.408	0.042	0.266	0.019		0	0.355	0.022	0.266	0.03		0	0.417	0.016	0.27	0.024		0	0.421	0.027	0.279	0.04		0	0.443	0.04	0.297	0.032		0	0.412	0.024	0.284	0.018		0	0.417	0.019	0.302	0.011		0	0.426	0.04	0.315	0.021		0	0.275
0.333	0.452	0.042	0.293	0.021		0.333	0.355	0.022	0.27	0.035		0.333	0.461	0.016	0.293	0.024		0.333	0.461	0.033	0.302	0.041		0.333	0.479	0.037	0.315	0.037		0.333	0.448	0.024	0.302	0.028		0.333	0.439	0.02	0.315	0.015		0.333	0.439	0.044	0.328	0.023		0.333	0.284
0.667	0.514	0.042	0.31	0.021		0.667	0.359	0.022	0.27	0.031		0.667	0.506	0.02	0.319	0.027		0.667	0.506	0.035	0.328	0.05		0.667	0.514	0.048	0.337	0.046		0.667	0.483	0.033	0.315	0.036		0.667	0.47	0.027	0.328	0.019		0.667	0.452	0.049	0.337	0.029		0.667	0.288
1	0.559	0.042	0.337	0.023		1	0.355	0.022	0.279	0.032		1	0.55	0.022	0.35	0.034		1	0.537	0.038	0.355	0.061		1	0.545	0.058	0.359	0.06		1	0.523	0.044	0.328	0.052		1	0.497	0.034	0.341	0.028		1	0.466	0.053	0.341	0.036		1	0.297
1.333	0.625	0.041	0.364	0.027		1.333	0.355	0.022	0.288	0.04		1.333	0.603	0.03	0.39	0.04		1.333	0.581	0.042	0.377	0.071		1.333	0.568	0.067	0.381	0.08		1.333	0.554	0.047	0.341	0.063		1.333	0.528	0.047	0.35	0.038		1.333	0.479	0.062	0.35	0.048		1.333	0.302
1.667	0.705	0.041	0.399	0.027		1.667	0.359	0.022	0.306	0.031		1.667	0.683	0.034	0.412	0.047		1.667	0.647	0.041	0.421	0.075		1.667	0.594	0.071	0.412	0.094		1.667	0.59	0.054	0.355	0.077		1.667	0.554	0.056	0.359	0.045		1.667	0.492	0.076	0.355	0.065		1.667	0.306
2	0.763	0.043	0.448	0.029		2	0.359	0.023	0.328	0.045		2	0.732	0.043	0.448	0.057		2	0.709	0.049	0.483	0.093		2	0.652	0.086	0.457	0.109		2	0.625	0.066	0.372	0.095		2	0.576	0.07	0.372	0.053		2	0.51	0.104	0.364	0.08		2	0.31
2.333	0.86	0.046	0.506	0.031		2.333	0.359	0.024	0.364	0.046		2.333	0.807	0.057	0.506	0.063		2.333	0.772	0.062	0.523	0.105		2.333	0.718	0.116	0.537	0.145		2.333	0.661	0.081	0.395	0.1		2.333	0.599	0.087	0.386	0.057		2.333	0.523	0.138	0.368	0.096		2.333	0.31
2.667	0.94	0.053	0.581	0.033		2.667	0.359	0.028	0.408	0.052		2.667	0.878	0.075	0.594	0.074		2.667	0.838	0.069	0.603	0.116		2.667	0.776	0.15	0.656	0.171		2.667	0.696	0.106	0.426	0.11		2.667	0.621	0.098	0.399	0.075		2.667	0.532	0.131	0.372	0.127		2.667	0.315
3	1.042	0.054	0.687	0.034		3	0.359	0.029	0.474	0.053		3	0.962	0.091	0.714	0.096		3	0.913	0.072	0.741	0.131		3	0.843	0.17	0.736	0.23		3	0.732	0.142	0.466	0.144		3	0.643	0.134	0.417	0.078		3	0.545	0.125	0.386	0.146		3	0.319
3.333	1.157	0.056	0.811	0.036		3.333	0.359	0.03	0.532	0.055		3.333	1.069	0.089	0.878	0.094		3.333	0.998	0.076	0.922	0.132		3.333	0.905	0.163	0.905	0.227		3.333	0.767	0.146	0.523	0.144		3.333	0.661	0.128	0.443	0.083		3.333	0.559	0.126	0.39	0.138		3.333	0.319
3.667	1.295	0.057	0.971	0.038		3.667	0.364	0.032	0.639	0.058		3.667	1.188	0.083	1.113	0.091		3.667	1.1	0.081	1.193	0.141		3.667	0.976	0.17	1.18	0.226		3.667	0.794	0.155	0.599	0.154		3.667	0.683	0.125	0.479	0.088		3.667	0.572	0.121	0.399	0.137		3.667	0.324
4	1.45	0.059	1.166	0.04		4	0.359	0.033	0.758	0.061		4	1.33	0.077	1.432	0.094		4	1.219	0.085	1.556	0.139		4	1.06	0.18	1.548	0.211		4	0.825	0.162	0.705	0.165		4	0.692	0.13	0.523	0.09		4	0.581	0.118	0.408	0.137		4	0.328
4.333	1.636	0.062	1.415	0.043		4.333	0.359	0.034	0.905	0.062		4.333	1.49	0.074	1.76	0.098		4.333	1.357	0.087	1.88	0.142		4.333	1.157	0.183	1.854	0.224		4.333	0.847	0.166	0.856	0.168		4.333	0.714	0.128	0.581	0.091		4.333	0.59	0.122	0.412	0.145		4.333	0.324
4.667	1.827	0.063	1.72	0.045		4.667	0.359	0.036	1.046	0.065		4.667	1.676	0.071	2.093	0.092		4.667	1.512	0.092	2.168	0.146		4.667	1.277	0.188	2.124	0.236		4.667	0.874	0.157	1.073	0.179		4.667	0.736	0.122	0.661	0.086		4.667	0.603	0.115	0.426	0.139		4.667	0.337
5	2.018	0.066	2.013	0.048		5	0.359	0.037	1.197	0.069		5	1.867	0.07	2.39	0.089		5	1.689	0.094	2.43	0.153		5	1.41	0.184	2.363	0.246		5	0.896	0.164	1.379	0.18		5	0.754	0.118	0.772	0.088		5	0.612	0.118	0.435	0.141		5	0.35
5.333	2.186	0.07	2.332	0.051		5.333	0.359	0.035	1.361	0.073		5.333	2.057	0.07	2.665	0.086		5.333	1.876	0.097	2.683	0.144		5.333	1.561	0.183	2.594	0.241		5.333	0.918	0.154	1.663	0.176		5.333	0.772	0.122	0.931	0.088		5.333	0.621	0.123	0.448	0.143		5.333	0.359
5.667	2.332	0.073	2.63	0.054		5.667	0.355	0.032	1.521	0.077		5.667	2.244	0.068	2.918	0.092		5.667	2.057	0.1	2.909	0.138		5.667	1.729	0.172	2.807	0.249		5.667	0.94	0.153	1.924	0.165		5.667	0.789	0.118	1.162	0.086		5.667	0.634	0.123	0.461	0.151		5.667	0.381
6	2.483	0.075	2.909	0.055		6	0.359	0.03	1.698	0.08		6	2.421	0.072	3.175	0.089		6	2.239	0.104	3.144	0.143		6	1.911	0.175	3.042	0.234		6	0.971	0.163	2.177	0.166		6	0.803	0.113	1.45	0.089		6	0.643	0.128	0.479	0.155		6	0.395
6.333	2.625	0.078	3.148	0.057		6.333	0.355	0.028	1.867	0.085		6.333	2.581	0.077	3.414	0.087		6.333	2.421	0.108	3.366	0.139		6.333	2.089	0.169	3.268	0.219		6.333	0.998	0.156	2.403	0.161		6.333	0.82	0.12	1.694	0.088		6.333	0.652	0.124	0.501	0.152		6.333	0.417
6.667	2.763	0.08	3.388	0.06		6.667	0.355	0.026	2.075	0.09		6.667	2.767	0.072	3.658	0.086		6.667	2.594	0.112	3.578	0.145		6.667	2.284	0.168	3.472	0.214		6.667	1.033	0.154	2.612	0.161		6.667	0.838	0.116	1.92	0.09		6.667	0.661	0.131	0.528	0.156		6.667	0.443
7	2.922	0.083	3.627	0.064		7	0.355	0.025	2.315	0.092		7	2.931	0.068	3.924	0.083		7	2.767	0.116	3.84	0.135		7	2.461	0.173	3.689	0.201		7	1.069	0.148	2.82	0.165		7	0.851	0.124	2.137	0.086		7	0.665	0.137	0.554	0.166		7	0.47
7.333	3.104	0.089	3.858	0.068		7.333	0.355	0.023	2.559	0.097		7.333	3.108	0.068	4.173	0.081		7.333	2.949	0.121	4.106	0.128		7.333	2.643	0.167	3.911	0.214		7.333	1.109	0.147	3.024	0.156		7.333	0.869	0.123	2.337	0.087		7.333	0.674	0.14	0.59	0.16		7.333	0.51
7.667	3.281	0.094	4.026	0.072		7.667	0.35	0.022	2.789	0.099		7.667	3.272	0.068	4.421	0.084		7.667	3.126	0.126	4.417	0.131		7.667	2.82	0.17	4.155	0.199		7.667	1.157	0.155	3.219	0.149		7.667	0.891	0.129	2.532	0.087		7.667	0.683	0.149	0.625	0.165		7.667	0.554
8	3.441	0.099	4.217	0.075		8	0.35	0.02	3.077	0.104		8	3.441	0.068	4.714	0.078		8	3.299	0.133	5.396	0.135		8	2.993	0.175	5.219	0.192		8	1.224	0.159	3.41	0.148		8	0.913	0.121	2.718	0.092		8	0.687	0.158	0.67	0.169		8	0.603
8.333	3.596	0.104	4.381	0.08		8.333	0.35	0.019	3.37	0.111		8.333	3.596	0.064	5.525	0.075		8.333	3.445	0.136	5.592	0.126		8.333	3.162	0.181	5.388	0.205		8.333	1.299	0.151	3.609	0.139		8.333	0.94	0.127	2.904	0.093		8.333	0.696	0.157	0.718	0.166		8.333	0.625
8.667	3.738	0.108	4.55	0.083		8.667	0.35	0.017	3.703	0.115		8.667	3.743	0.067	5.649	0.072		8.667	3.596	0.139	5.68	0.129		8.667	3.335	0.182	5.476	0.192		8.667	1.401	0.148	3.809	0.14		8.667	0.967	0.124	3.082	0.099		8.667	0.705	0.158	0.776	0.163		8.667	0.678
9	3.84	0.114	4.94	0.087		9	0.35	0.016	4.017	0.121		9	3.867	0.063	5.72	0.069		9	3.734	0.143	5.733	0.124		9	3.49	0.179	5.538	0.182		9	1.525	0.146	3.995	0.141		9	0.998	0.131	3.268	0.102		9	0.714	0.162	0.847	0.172		9	0.741
9.333	3.946	0.117	5.122	0.091		9.333	0.346	0.015	4.55	0.129		9.333	3.982	0.067	5.769	0.067		9.333	3.858	0.147	5.773	0.12		9.333	3.654	0.169	5.587	0.176		9.333	1.672	0.146	4.155	0.133		9.333	1.029	0.135	3.432	0.098		9.333	0.723	0.167	0.94	0.161		9.333	0.798
9.667	4.031	0.122	5.188	0.094		9.667	0.346	0.014	4.567	0.136		9.667	4.093	0.066	5.8	0.07		9.667	3.995	0.15	5.791	0.127		9.667	3.796	0.173	5.618	0.172		9.667	1.845	0.152	4.363	0.132		9.667	1.064	0.135	3.623	0.104		9.667	0.736	0.156	1.055	0.17		9.667	0.865
10	4.093	0.13	5.215	0.099		10	0.346	0.013	4.354	0.145		10	4.199	0.066	5.804	0.071		10	4.097	0.156	5.796	0.124		10	3.929	0.185	5.627	0.183		10	2.013	0.143	4.572	0.126		10	1.104	0.13	3.791	0.111		10	0.741	0.149	1.197	0.177		10	0.949
10.333	4.146	0.138	5.206	0.104		10.333	0.341	0.012	4.195	0.154		10.333	4.292	0.063	5.804	0.074		10.333	4.199	0.166	5.791	0.12		10.333	4.053	0.193	5.623	0.179		10.333	2.195	0.144	5.126	0.127		10.333	1.153	0.124	3.933	0.115		10.333	0.749	0.143	1.366	0.173		10.333	1.042
10.667	4.173	0.142	5.193	0.108		10.667	0.341	0.011	4.084	0.158		10.667	4.385	0.062	5.8	0.069		10.667	4.301	0.17	5.782	0.125		10.667	4.221	0.196	5.623	0.183		10.667	2.386	0.145	5.357	0.127		10.667	1.197	0.131	4.111	0.112		10.667	0.758	0.14	1.534	0.173		10.667	1.153
11	4.208	0.15	5.166	0.111		11	0.337	0.01	3.969	0.164		11	4.474	0.065	5.787	0.072		11	4.403	0.173	5.773	0.125		11	4.306	0.192	5.623	0.174		11	2.585	0.148	5.432	0.127		11	1.246	0.133	4.257	0.115		11	0.767	0.148	1.694	0.168		11	1.281
11.333	4.239	0.159	5.13	0.118		11.333	0.337	0.009	3.853	0.171		11.333	4.563	0.065	5.778	0.075		11.333	4.501	0.183	5.765	0.132		11.333	4.43	0.19	5.618	0.167		11.333	2.798	0.138	5.467	0.135		11.333	1.299	0.139	4.403	0.111		11.333	0.776	0.158	1.827	0.162		11.333	1.41
11.667	4.323	0.163	5.099	0.122		11.667	0.337	0.008	3.707	0.182		11.667	4.665	0.069	5.778	0.077		11.667	4.594	0.192	5.76	0.133		11.667	4.527	0.178	5.609	0.167		11.667	3.006	0.129	5.49	0.127		11.667	1.344	0.136	4.607	0.114		11.667	0.78	0.158	1.964	0.154		11.667	1.565
12	4.221	0.169	5.068	0.125		12	0.337	0.007	3.578	0.191		12	4.864	0.07	5.769	0.073		12	4.847	0.203	5.76	0.138		12	4.634	0.177	5.605	0.173		12	3.215	0.136	5.498	0.126		12	1.383	0.144	5.068	0.112		12	0.789	0.165	2.106	0.161		12	1.738
12.333	4.208	0.176	5.033	0.131		12.333	0.333	0.007	3.437	0.203		12.333	4.802	0.075	5.769	0.071		12.333	4.856	0.215	5.756	0.136		12.333	4.935	0.172	5.6	0.175		12.333	3.41	0.138	5.498	0.132		12.333	1.441	0.15	5.237	0.116		12.333	0.794	0.161	2.248	0.156		12.333	1.911
12.667	4.19	0.185	5.006	0.138		12.667	0.333	0.007	3.281	0.212		12.667	4.793	0.08	5.76	0.075		12.667	4.838	0.228	5.747	0.142		12.667	4.935	0.168	5.6	0.174		12.667	3.609	0.135	5.494	0.13		12.667	1.517	0.146	5.308	0.121		12.667	0.803	0.16	2.39	0.156		12.667	2.089
13	4.168	0.194	4.975	0.141		13	0.328	0.007	3.122	0.222		13	4.785	0.085	5.76	0.074		13	4.829	0.233	5.747	0.149		13	4.918	0.179	5.596	0.186		13	3.813	0.14	5.485	0.13		13	1.605	0.148	5.339	0.124		13	0.811	0.149	2.532	0.162		13	2.257
13.333	4.124	0.2	4.935	0.145		13.333	0.328	0.006	2.958	0.228		13.333	4.767	0.09	5.751	0.073		13.333	4.816	0.249	5.742	0.146		13.333	4.922	0.18	5.596	0.186		13.333	3.991	0.149	5.467	0.13		13.333	1.698	0.153	5.299	0.119		13.333	0.816	0.152	2.665	0.154		13.333	2.426
13.667	4.08	0.212	4.904	0.149		13.667	0.328	0.006	2.816	0.243		13.667	4.74	0.096	5.747	0.072		13.667	4.793	0.259	5.742	0.15		13.667	4.904	0.178	5.596	0.192		13.667	4.164	0.142	5.454	0.139		13.667	1.791	0.144	5.281	0.119		13.667	0.825	0.153	2.807	0.149		13.667	2.59
14	4.035	0.222	4.869	0.159		14	0.328	0.006	2.643	0.256		14	4.714	0.1	5.742	0.069		14	4.767	0.267	5.738	0.143		14	4.878	0.187	5.596	0.197		14	4.315	0.151	5.441	0.148		14	1.889	0.151	5.263	0.119		14	0.834	0.152	2.935	0.148		14	2.763
14.333	4	0.227	4.838	0.166		14.333	0.328	0.006	2.523	0.272		14.333	4.696	0.102	5.747	0.073		14.333	4.74	0.277	5.738	0.138		14.333	4.851	0.194	5.592	0.193		14.333	4.589	0.142	5.423	0.151		14.333	1.964	0.154	5.246	0.126		14.333	0.843	0.155	3.064	0.153		14.333	2.931
14.667	3.964	0.239	4.811	0.178		14.667	0.324	0.006	2.372	0.283		14.667	4.674	0.099	5.742	0.077		14.667	4.718	0.293	5.733	0.139		14.667	4.829	0.195	5.587	0.184		14.667	4.558	0.15	5.414	0.147		14.667	2.035	0.161	5.224	0.122		14.667	0.851	0.165	3.193	0.151		14.667	3.108
15	3.924	0.248	4.789	0.189		15	0.324	0.006	2.239	0.291		15	4.656	0.094	5.738	0.082		15	4.705	0.309	5.729	0.141		15	4.811	0.198	5.592	0.184		15	4.545	0.142	5.41	0.152		15	2.097	0.151	5.206	0.127		15	0.86	0.167	3.326	0.155		15	3.268
15.333	3.884	0.244	4.758	0.188		15.333	0.319	0.005	2.142	0.29		15.333	4.647	0.089	5.733	0.079		15.333	4.691	0.307	5.725	0.142		15.333	4.798	0.198	5.583	0.192		15.333	4.541	0.139	5.396	0.144		15.333	2.177	0.153	5.188	0.121		15.333	0.865	0.165	3.445	0.164		15.333	3.419
15.667	3.853	0.241	4.731	0.187		15.667	0.319	0.005	2.062	0.287		15.667	4.643	0.088	5.733	0.076		15.667	4.683	0.303	5.725	0.145		15.667	4.789	0.203	5.583	0.18		15.667	4.514	0.133	5.383	0.144		15.667	2.257	0.151	5.166	0.12		15.667	0.874	0.172	3.565	0.167		15.667	3.57
16	3.818	0.24	4.705	0.186		16	0.319	0.005	1.942	0.284		16	4.634	0.084	5.729	0.071		16	4.674	0.301	5.716	0.15		16	4.78	0.213	5.578	0.19		16	4.496	0.13	5.379	0.143		16	2.39	0.148	5.148	0.128		16	0.882	0.171	3.68	0.163		16	3.711
16.333	3.782	0.239	4.674	0.185		16.333	0.319	0.005	1.885	0.281		16.333	4.634	0.089	5.725	0.068		16.333	4.678	0.295	5.72	0.148		16.333	4.78	0.22	5.583	0.18		16.333	4.465	0.131	5.365	0.138		16.333	2.528	0.151	5.126	0.122		16.333	0.891	0.171	3.8	0.156		16.333	3.84
16.667	3.747	0.234	4.647	0.182		16.667	0.319	0.005	1.809	0.28		16.667	4.634	0.088	5.725	0.064		16.667	4.674	0.29	5.716	0.155		16.667	4.776	0.234	5.583	0.17		16.667	4.443	0.132	5.357	0.147		16.667	2.656	0.146	5.113	0.119		16.667	0.9	0.175	3.907	0.15		16.667	3.964
17	3.72	0.23	4.62	0.18		17	0.315	0.005	1.729	0.279		17	4.625	0.093	5.72	0.061		17	4.669	0.285	5.711	0.166		17	4.776	0.222	5.574	0.163		17	4.403	0.13	5.352	0.155		17	2.798	0.151	5.099	0.122		17	0.909	0.165	4.013	0.154		17	4.115
17.333	3.689	0.229	4.589	0.178		17.333	0.315	0.005	1.654	0.276		17.333	4.625	0.088	5.716	0.062		17.333	4.669	0.281	5.711	0.172		17.333	4.771	0.234	5.578	0.152		17.333	4.385	0.136	5.343	0.162		17.333	2.944	0.145	5.086	0.129		17.333	0.922	0.168	4.115	0.162		17.333	4.181
17.667	3.658	0.227	4.558	0.175		17.667	0.315	0.005	1.579	0.271		17.667	4.62	0.085	5.711	0.061		17.667	4.665	0.28	5.707	0.173		17.667	4.767	0.231	5.569	0.146		17.667	4.377	0.14	5.334	0.169		17.667	3.117	0.139	5.073	0.131		17.667	0.931	0.167	4.213	0.163		17.667	4.288
18	3.623	0.223	4.532	0.173		18	0.315	0.005	1.521	0.269		18	4.616	0.081	5.707	0.061		18	4.665	0.278	5.711	0.171		18	4.767	0.237	5.574	0.143		18	4.363	0.145	5.33	0.161		18	3.272	0.134	5.059	0.133		18	0.944	0.171	4.501	0.155		18	4.403
18.333	3.592	0.22	4.501	0.17		18.333	0.31	0.005	1.454	0.266		18.333	4.616	0.076	5.707	0.064		18.333	4.66	0.277	5.702	0.166		18.333	4.758	0.236	5.569	0.139		18.333	4.359	0.143	5.321	0.151		18.333	3.441	0.128	5.046	0.136		18.333	0.953	0.181	4.563	0.165		18.333	4.647
18.667	3.556	0.218	4.479	0.169		18.667	0.31	0.005	1.375	0.264		18.667	4.603	0.073	5.707	0.063		18.667	4.652	0.271	5.698	0.166		18.667	4.758	0.248	5.565	0.148		18.667	4.359	0.14	5.321	0.144		18.667	3.578	0.132	5.037	0.127		18.667	0.967	0.178	4.567	0.162		18.667	4.567
19	3.525	0.217	4.443	0.168		19	0.306	0.005	1.33	0.259		19	4.598	0.068	5.698	0.067		19	4.652	0.268	5.698	0.162		19	4.749	0.248	5.561	0.144		19	4.35	0.137	5.308	0.147		19	3.716	0.125	5.024	0.128		19	0.98	0.175	4.558	0.172		19	4.541
19.333	3.485	0.213	4.417	0.165		19.333	0.31	0.005	1.29	0.258		19.333	4.594	0.065	5.702	0.066		19.333	4.643	0.267	5.694	0.173		19.333	4.745	0.236	5.561	0.142		19.333	4.354	0.14	5.312	0.151		19.333	3.707	0.128	5.015	0.136		19.333	0.993	0.185	4.554	0.176		19.333	4.532
19.667	3.45	0.21	4.385	0.164		19.667	0.306	0.005	1.237	0.257		19.667	4.585	0.063	5.694	0.068		19.667	4.638	0.265	5.694	0.175		19.667	4.736	0.235	5.556	0.141		19.667	4.35	0.134	5.303	0.16		19.667	3.747	0.132	5.006	0.137		19.667	1.007	0.18	4.536	0.182		19.667	4.514
20	3.406	0.207	4.354	0.164		20	0.306	0.005	1.233	0.252		20	4.576	0.067	5.698	0.067		20	4.629	0.262	5.689	0.173		20	4.731	0.222	5.556	0.137		20	4.35	0.137	5.299	0.155		20	3.725	0.127	5.002	0.142		20	1.024	0.171	4.519	0.19		20	4.483
20.333	3.357	0.204	4.319	0.161		20.333	0.306	0.005	1.202	0.251		20.333	4.572	0.069	5.694	0.069		20.333	4.625	0.257	5.694	0.177		20.333	4.722	0.232	5.552	0.146		20.333	4.346	0.139	5.294	0.161		20.333	3.694	0.128	4.989	0.141		20.333	1.038	0.167	4.492	0.202		20.333	4.443
20.667	3.326	0.202	4.288	0.158		20.667	0.306	0.005	1.162	0.248		20.667	4.563	0.065	5.685	0.064		20.667	4.62	0.254	5.685	0.17		20.667	4.709	0.225	5.547	0.14		20.667	4.341	0.138	5.29	0.158		20.667	3.672	0.137	4.975	0.138		20.667	1.055	0.157	4.465	0.193		20.667	4.425
21	3.29	0.198	4.257	0.157		21	0.302	0.005	1.135	0.244		21	4.554	0.062	5.685	0.067		21	4.607	0.253	5.68	0.172		21	4.696	0.24	5.543	0.146		21	4.337	0.136	5.281	0.15		21	3.649	0.131	4.971	0.146		21	1.073	0.15	4.425	0.201		21	4.368
21.333	3.237	0.195	4.221	0.155		21.333	0.302	0.005	1.117	0.244		21.333	4.545	0.066	5.676	0.066		21.333	4.603	0.248	5.671	0.183		21.333	4.696	0.239	5.543	0.137		21.333	4.332	0.129	5.286	0.157		21.333	3.627	0.125	4.962	0.143		21.333	1.095	0.154	4.368	0.19		21.333	4.346
21.667	3.188	0.191	4.19	0.153		21.667	0.302	0.005	1.104	0.241		21.667	4.536	0.066	5.671	0.065		21.667	4.598	0.245	5.671	0.184		21.667	4.691	0.234	5.543	0.139		21.667	4.328	0.134	5.281	0.146		21.667	3.609	0.121	4.953	0.153		21.667	1.113	0.159	4.328	0.193		21.667	4.319
22	3.148	0.188	4.159	0.152		22	0.297	0.005	1.095	0.236		22	4.527	0.069	5.667	0.064		22	4.594	0.241	5.671	0.173		22	4.678	0.227	5.534	0.149		22	4.319	0.134	5.272	0.145		22	3.601	0.126	4.944	0.152		22	1.135	0.156	4.297	0.193		22	4.279
22.333	3.091	0.186	4.119	0.15		22.333	0.297	0.005	1.086	0.235		22.333	4.519	0.068	5.667	0.064		22.333	4.581	0.238	5.663	0.181		22.333	4.678	0.22	5.534	0.148		22.333	4.319	0.131	5.272	0.148		22.333	3.592	0.126	4.935	0.148		22.333	1.157	0.151	4.266	0.182		22.333	4.257
22.667	3.055	0.184	4.088	0.149		22.667	0.297	0.005	1.078	0.234		22.667	4.514	0.065	5.667	0.06		22.667	4.572	0.236	5.663	0.191		22.667	4.669	0.23	5.53	0.144		22.667	4.315	0.139	5.268	0.139		22.667	3.596	0.125	4.931	0.155		22.667	1.184	0.147	4.239	0.178		22.667	4.226
23	3.011	0.182	4.057	0.147		23	0.297	0.005	1.073	0.23		23	4.519	0.067	5.663	0.063		23	4.572	0.233	5.658	0.197		23	4.665	0.237	5.53	0.153		23	4.31	0.146	5.268	0.14		23	3.596	0.126	4.926	0.155		23	1.211	0.154	4.213	0.169		23	4.199
23.333	2.962	0.179	4.022	0.146		23.333	0.293	0.005	1.064	0.229		23.333	4.496	0.066	5.654	0.061		23.333	4.563	0.232	5.649	0.198		23.333	4.66	0.248	5.521	0.142		23.333	4.301	0.154	5.263	0.137		23.333	3.592	0.123	4.918	0.159		23.333	1.237	0.151	4.19	0.171		23.333	4.181
23.667	2.944	0.178	3.991	0.144		23.667	0.293	0.005	1.06	0.225		23.667	4.487	0.067	5.649	0.061		23.667	4.554	0.231	5.654	0.189		23.667	4.656	0.241	5.521	0.151		23.667	4.297	0.144	5.259	0.129		23.667	3.601	0.131	4.913	0.161		23.667	1.264	0.141	4.164	0.176		23.667	4.146
24	2.869	0.176	3.946	0.143		24	0.293	0.005	1.055	0.224		24	4.483	0.064	5.645	0.061		24	4.55	0.23	5.645	0.177		24	4.652	0.226	5.516	0.144		24	4.292	0.135	5.25	0.121		24	3.596	0.139	4.9	0.16		24	1.295	0.138	4.137	0.168		24	4.124
24.333	2.811	0.175	3.911	0.141		24.333	0.293	0.005	1.051	0.222		24.333	4.474	0.067	5.64	0.06		24.333	4.545	0.228	5.645	0.182		24.333	4.647	0.222	5.516	0.144		24.333	4.283	0.138	5.25	0.12		24.333	3.596	0.13	4.895	0.171		24.333	1.326	0.132	4.115	0.168		24.333	4.088
24.667	2.754	0.174	3.871	0.14		24.667	0.288	0.005	1.051	0.219		24.667	4.47	0.065	5.636	0.063		24.667	4.536	0.224	5.636	0.171		24.667	4.638	0.23	5.507	0.14		24.667	4.279	0.129	5.246	0.122		24.667	3.596	0.132	4.887	0.176		24.667	1.357	0.124	4.088	0.159		24.667	4.062
25	2.718	0.173	3.849	0.139		25	0.288	0.005	1.051	0.216		25	4.461	0.061	5.636	0.061		25	4.527	0.222	5.636	0.177		25	4.634	0.218	5.498	0.14		25	4.275	0.123	5.241	0.129		25	3.601	0.123	4.882	0.177		25	1.397	0.118	4.062	0.157		25	4.04
25.333	2.643	0.171	3.8	0.138		25.333	0.288	0.005	1.046	0.214		25.333	4.452	0.064	5.627	0.058		25.333	4.527	0.221	5.627	0.176		25.333	4.638	0.233	5.498	0.148		25.333	4.266	0.123	5.241	0.125		25.333	3.596	0.125	4.873	0.171		25.333	1.432	0.123	4.04	0.166		25.333	4
25.667	2.594	0.168	3.76	0.137		25.667	0.288	0.005	1.046	0.212		25.667	4.448	0.068	5.623	0.062		25.667	4.519	0.22	5.623	0.172		25.667	4.625	0.217	5.494	0.152		25.667	4.261	0.13	5.232	0.126		25.667	3.605	0.132	4.864	0.16		25.667	1.477	0.116	4.009	0.175		25.667	3.969
26	2.523	0.167	3.716	0.135		26	0.284	0.005	1.046	0.21		26	4.443	0.066	5.618	0.06		26	4.514	0.217	5.623	0.181		26	4.62	0.208	5.494	0.158		26	4.252	0.133	5.228	0.123		26	3.605	0.128	4.86	0.162		26	1.521	0.108	3.986	0.175		26	3.933
26.333	2.505	0.167	3.68	0.132		26.333	0.284	0.005	1.046	0.208		26.333	4.43	0.066	5.614	0.058		26.333	4.505	0.216	5.618	0.18		26.333	4.612	0.202	5.485	0.147		26.333	4.248	0.133	5.219	0.13		26.333	3.609	0.12	4.856	0.153		26.333	1.57	0.105	3.964	0.178		26.333	3.911
26.667	2.39	0.166	3.636	0.13		26.667	0.284	0.005	1.042	0.205		26.667	4.421	0.069	5.609	0.061		26.667	4.496	0.216	5.609	0.177		26.667	4.607	0.193	5.481	0.146		26.667	4.248	0.14	5.224	0.132		26.667	3.605	0.12	4.847	0.148		26.667	1.623	0.1	3.946	0.19		26.667	3.88
27	2.31	0.166	3.596	0.129		27	0.284	0.005	1.038	0.203		27	4.412	0.073	5.6	0.059		27	4.487	0.212	5.605	0.179		27	4.603	0.187	5.476	0.147		27	4.239	0.131	5.215	0.132		27	3.609	0.121	4.838	0.155		27	1.681	0.093	3.92	0.198		27	3.844
27.333	2.235	0.164	3.556	0.127		27.333	0.284	0.005	1.038	0.201		27.333	4.403	0.074	5.596	0.058		27.333	4.487	0.21	5.605	0.177		27.333	4.598	0.193	5.476	0.154		27.333	4.23	0.132	5.215	0.133		27.333	3.605	0.117	4.833	0.153		27.333	1.747	0.087	3.902	0.202		27.333	3.818
27.667	2.168	0.161	3.516	0.126		27.667	0.279	0.005	1.033	0.197		27.667	4.39	0.077	5.587	0.059		27.667	4.479	0.207	5.6	0.176		27.667	4.594	0.205	5.472	0.148		27.667	4.221	0.124	5.21	0.127		27.667	3.601	0.112	4.824	0.146		27.667	1.809	0.085	3.876	0.216		27.667	3.791
28	2.097	0.158	3.481	0.124		28	0.279	0.005	1.033	0.196		28	4.385	0.079	5.587	0.055		28	4.47	0.204	5.6	0.185		28	4.589	0.193	5.467	0.158		28	4.221	0.126	5.206	0.126		28	3.605	0.117	4.824	0.154		28	1.876	0.079	3.858	0.23		28	3.751
28.333	2.013	0.155	3.432	0.122		28.333	0.279	0.005	1.033	0.195		28.333	4.377	0.078	5.587	0.055		28.333	4.461	0.2	5.596	0.177		28.333	4.581	0.191	5.463	0.15		28.333	4.217	0.132	5.201	0.121		28.333	3.601	0.119	4.816	0.152		28.333	1.938	0.08	3.844	0.241		28.333	3.734
28.667	1.92	0.154	3.388	0.121		28.667	0.279	0.005	1.029	0.193		28.667	4.368	0.073	5.578	0.055		28.667	4.461	0.197	5.592	0.187		28.667	4.581	0.179	5.463	0.158		28.667	4.208	0.13	5.201	0.123		28.667	3.596	0.123	4.811	0.15		28.667	2.004	0.084	3.822	0.258		28.667	3.689
29	1.831	0.152	3.352	0.119		29	0.275	0.005	1.029	0.192		29	4.354	0.073	5.574	0.058		29	4.448	0.196	5.587	0.197		29	4.572	0.168	5.454	0.161		29	4.208	0.135	5.193	0.122		29	3.596	0.118	4.802	0.159		29	2.075	0.079	3.805	0.27		29	3.654
29.333	1.747	0.152	3.308	0.118		29.333	0.275	0.005	1.024	0.189		29.333	4.341	0.074	5.569	0.055		29.333	4.439	0.195	5.578	0.206		29.333	4.567	0.163	5.454	0.162		29.333	4.199	0.129	5.197	0.126		29.333	3.592	0.123	4.798	0.151		29.333	2.146	0.077	3.787	0.257		29.333	3.645
29.667	1.703	0.15	3.259	0.116		29.667	0.27	0.005	1.02	0.187		29.667	4.328	0.07	5.561	0.055		29.667	4.434	0.192	5.578	0.218		29.667	4.563	0.161	5.454	0.159		29.667	4.19	0.127	5.188	0.134		29.667	3.587	0.117	4.789	0.147		29.667	2.222	0.082	3.769	0.263		29.667	3.605
30	1.548	0.149	3.215	0.114		30	0.27	0.005	1.02	0.186		30	4.319	0.072	5.556	0.057		30	4.425	0.191	5.574	0.222		30	4.558	0.171	5.45	0.162		30	4.186	0.125	5.184	0.13		30	3.587	0.11	4.785	0.145		30	2.301	0.08	3.751	0.258		30	3.565
30.333	1.437	0.148	3.175	0.112		30.333	0.27	0.005	1.02	0.185		30.333	4.31	0.072	5.556	0.054		30.333	4.417	0.19	5.574	0.211		30.333	4.55	0.174	5.445	0.159		30.333	4.181	0.122	5.179	0.128		30.333	3.583	0.108	4.78	0.148		30.333	2.381	0.084	3.734	0.267		30.333	3.534
30.667	1.321	0.147	3.126	0.111		30.667	0.27	0.005	1.015	0.183		30.667	4.306	0.075	5.547	0.053		30.667	4.408	0.189	5.565	0.199		30.667	4.545	0.168	5.436	0.158		30.667	4.177	0.13	5.179	0.132		30.667	3.578	0.113	4.771	0.155		30.667	2.47	0.079	3.72	0.266		30.667	3.503
31	1.211	0.146	3.086	0.111		31	0.266	0.005	1.015	0.179		31	4.297	0.079	5.543	0.05		31	4.399	0.187	5.565	0.207		31	4.536	0.169	5.432	0.148		31	4.168	0.127	5.17	0.139		31	3.578	0.114	4.767	0.164		31	2.567	0.084	3.703	0.259		31	3.476
31.333	1.082	0.145	3.037	0.111		31.333	0.266	0.005	1.011	0.175		31.333	4.283	0.081	5.538	0.052		31.333	4.39	0.184	5.561	0.21		31.333	4.527	0.174	5.436	0.158		31.333	4.159	0.129	5.17	0.133		31.333	3.574	0.118	4.758	0.172		31.333	2.656	0.09	3.685	0.256		31.333	3.437
31.667	0.949	0.143	3.002	0.109		31.667	0.266	0.005	1.007	0.173		31.667	4.27	0.085	5.53	0.052		31.667	4.385	0.182	5.552	0.197		31.667	4.523	0.185	5.428	0.161		31.667	4.155	0.131	5.166	0.133		31.667	3.57	0.115	4.754	0.176		31.667	2.754	0.094	3.672	0.264		31.667	3.423
32	0.794	0.142	2.94	0.108		32	0.266	0.005	1.007	0.17		32	4.261	0.088	5.525	0.053		32	4.377	0.179	5.547	0.207		32	4.514	0.183	5.423	0.161		32	4.15	0.129	5.157	0.133		32	3.57	0.122	4.745	0.173		32	2.847	0.097	3.654	0.265		32	3.37
32.333	0.639	0.141	2.891	0.107		32.333	0.266	0.005	1.007	0.169		32.333	4.248	0.087	5.521	0.052		32.333	4.363	0.178	5.543	0.209		32.333	4.505	0.184	5.414	0.166		32.333	4.146	0.12	5.157	0.141		32.333	3.561	0.117	4.74	0.184		32.333	2.935	0.092	3.636	0.253		32.333	3.335
32.667	0.532	0.139	2.842	0.105		32.667	0.262	0.005	1.002	0.168		32.667	4.239	0.089	5.516	0.055		32.667	4.354	0.176	5.538	0.222		32.667	4.501	0.192	5.41	0.169		32.667	4.137	0.124	5.148	0.144		32.667	3.556	0.109	4.736	0.182		32.667	3.029	0.098	3.623	0.269		32.667	3.29
33	0.461	0.138	2.785	0.105		33	0.275	0.005	1.002	0.167		33	4.23	0.094	5.507	0.051		33	4.35	0.173	5.53	0.237		33	4.496	0.188	5.41	0.163		33	4.124	0.13	5.148	0.151		33	3.552	0.102	4.727	0.191		33	3.108	0.1	3.609	0.288		33	3.255
33.333	0.408	0.135	2.736	0.103		33.333	0.262	0.005	0.998	0.165		33.333	4.221	0.091	5.503	0.053		33.333	4.337	0.171	5.525	0.234		33.333	4.492	0.177	5.401	0.157		33.333	4.124	0.123	5.144	0.158		33.333	3.543	0.095	4.722	0.197		33.333	3.197	0.095	3.592	0.271		33.333	3.21
33.667	0.377	0.134	2.687	0.103		33.667	0.257	0.005	0.998	0.165		33.667	4.213	0.097	5.498	0.054		33.667	4.332	0.169	5.525	0.233		33.667	4.474	0.174	5.396	0.168		33.667	4.111	0.13	5.139	0.162		33.667	3.543	0.089	4.714	0.198		33.667	3.29	0.095	3.578	0.268		33.667	3.175
34	0.346	0.133	2.634	0.101		34	0.257	0.005	0.993	0.162		34	4.204	0.099	5.494	0.056		34	4.323	0.166	5.521	0.222		34	4.47	0.177	5.392	0.166		34	4.106	0.134	5.135	0.162		34	3.539	0.089	4.709	0.198		34	3.494	0.091	3.561	0.258		34	3.139
34.333	0.328	0.131	2.585	0.1		34.333	0.257	0.005	0.989	0.161		34.333	4.19	0.099	5.485	0.053		34.333	4.315	0.164	5.512	0.215		34.333	4.474	0.175	5.388	0.164		34.333	4.102	0.129	5.135	0.152		34.333	3.53	0.088	4.705	0.196		34.333	3.512	0.097	3.547	0.244		34.333	3.104
34.667	0.315	0.13	2.536	0.099		34.667	0.253	0.005	0.984	0.161		34.667	4.186	0.093	5.481	0.054		34.667	4.31	0.162	5.512	0.228		34.667	4.448	0.171	5.383	0.153		34.667	4.088	0.12	5.126	0.149		34.667	3.525	0.089	4.7	0.184		34.667	3.516	0.1	3.534	0.25		34.667	3.064
35	0.284	0.127	2.47	0.097		35	0.253	0.005	0.98	0.16		35	4.173	0.086	5.472	0.055		35	4.301	0.161	5.503	0.22		35	4.439	0.168	5.379	0.151		35	4.08	0.117	5.122	0.148		35	3.516	0.093	4.687	0.177		35	3.521	0.095	3.516	0.244		35	3.011
35.333	0.257	0.126	2.417	0.096		35.333	0.253	0.005	0.98	0.157		35.333	4.159	0.081	5.472	0.058		35.333	4.288	0.158	5.498	0.234		35.333	4.43	0.18	5.37	0.156		35.333	4.08	0.117	5.117	0.148		35.333	3.512	0.093	4.687	0.175		35.333	3.516	0.097	3.503	0.243		35.333	2.971
35.667	0.235	0.125	2.359	0.094		35.667	0.248	0.005	0.971	0.154		35.667	4.155	0.083	5.459	0.058		35.667	4.288	0.157	5.494	0.224		35.667	4.425	0.177	5.37	0.154		35.667	4.066	0.123	5.113	0.142		35.667	3.503	0.099	4.678	0.164		35.667	3.512	0.097	3.49	0.23		35.667	2.931
36	0.217	0.124	2.31	0.092		36	0.244	0.005	0.967	0.154		36	4.142	0.08	5.454	0.06		36	4.275	0.155	5.49	0.216		36	4.417	0.168	5.361	0.163		36	4.062	0.119	5.108	0.15		36	3.499	0.097	4.669	0.171		36	3.49	0.095	3.472	0.227		36	2.896
36.333	0.208	0.122	2.239	0.091		36.333	0.244	0.005	0.967	0.151		36.333	4.133	0.079	5.45	0.057		36.333	4.266	0.152	5.485	0.202		36.333	4.408	0.176	5.361	0.172		36.333	4.053	0.112	5.104	0.152		36.333	3.49	0.094	4.665	0.182		36.333	3.472	0.09	3.459	0.239		36.333	2.838
36.667	0.195	0.121	2.182	0.09		36.667	0.244	0.005	0.962	0.149		36.667	4.119	0.075	5.445	0.054		36.667	4.257	0.151	5.481	0.201		36.667	4.403	0.181	5.357	0.182		36.667	4.044	0.12	5.104	0.151		36.667	3.485	0.1	4.66	0.182		36.667	3.45	0.09	3.445	0.23		36.667	2.785
37	0.191	0.12	2.115	0.089		37	0.239	0.005	0.953	0.146		37	4.111	0.076	5.436	0.054		37	4.244	0.148	5.472	0.193		37	4.39	0.19	5.348	0.173		37	4.035	0.119	5.095	0.16		37	3.476	0.1	4.652	0.189		37	3.428	0.091	3.428	0.232		37	2.749
37.333	0.186	0.118	2.053	0.087		37.333	0.239	0.005	0.949	0.146		37.333	4.102	0.074	5.432	0.053		37.333	4.239	0.147	5.467	0.192		37.333	4.39	0.195	5.348	0.163		37.333	4.031	0.123	5.095	0.157		37.333	3.468	0.096	4.647	0.183		37.333	3.406	0.093	3.414	0.248		37.333	2.696
37.667	0.182	0.118	1.987	0.086		37.667	0.239	0.005	0.944	0.146		37.667	4.093	0.074	5.428	0.053		37.667	4.23	0.145	5.463	0.179		37.667	4.377	0.187	5.339	0.154		37.667	4.022	0.13	5.091	0.15		37.667	3.463	0.094	4.638	0.191		37.667	3.379	0.096	3.397	0.249		37.667	2.643
38	0.182	0.116	1.933	0.086		38	0.235	0.005	0.936	0.145		38	4.075	0.078	5.419	0.055		38	4.226	0.143	5.459	0.189		38	4.377	0.191	5.334	0.152		38	4.013	0.122	5.082	0.14		38	3.454	0.091	4.634	0.186		38	3.357	0.1	3.388	0.24		38	2.594
38.333	0.177	0.115	1.862	0.086		38.333	0.235	0.005	0.931	0.144		38.333	4.066	0.074	5.414	0.057		38.333	4.217	0.141	5.454	0.19		38.333	4.368	0.204	5.334	0.148		38.333	4.004	0.122	5.077	0.149		38.333	3.445	0.093	4.625	0.179		38.333	3.335	0.101	3.366	0.248		38.333	2.541
38.667	0.173	0.114	1.783	0.084		38.667	0.231	0.005	0.922	0.142		38.667	4.053	0.073	5.405	0.054		38.667	4.208	0.139	5.45	0.2		38.667	4.359	0.192	5.326	0.142		38.667	3.995	0.128	5.073	0.153		38.667	3.441	0.099	4.616	0.18		38.667	3.317	0.105	3.352	0.249		38.667	2.474
39	0.169	0.112	1.707	0.083		39	0.226	0.005	0.918	0.141		39	4.04	0.07	5.401	0.055		39	4.199	0.138	5.441	0.196		39	4.354	0.179	5.321	0.138		39	3.982	0.122	5.068	0.146		39	3.428	0.101	4.607	0.183		39	3.295	0.1	3.335	0.249		39	2.417
39.333	0.169	0.112	1.636	0.082		39.333	0.226	0.005	0.905	0.139		39.333	4.04	0.074	5.396	0.051		39.333	4.186	0.136	5.436	0.205		39.333	4.341	0.176	5.312	0.145		39.333	3.982	0.129	5.068	0.14		39.333	3.419	0.105	4.603	0.179		39.333	3.272	0.098	3.321	0.253		39.333	2.368
39.667	0.169	0.11	1.556	0.082		39.667	0.222	0.005	0.9	0.137		39.667	4.026	0.073	5.392	0.055		39.667	4.177	0.133	5.432	0.193		39.667	4.332	0.183	5.308	0.155		39.667	3.973	0.121	5.059	0.135		39.667	3.419	0.106	4.598	0.188		39.667	3.25	0.098	3.304	0.251		39.667	2.293
40	0.169	0.109	1.477	0.082		40	0.222	0.005	0.891	0.135		40	4.009	0.077	5.379	0.057		40	4.173	0.132	5.428	0.185		40	4.328	0.171	5.308	0.158		40	3.96	0.116	5.055	0.132		40	3.406	0.112	4.585	0.181		40	3.237	0.103	3.286	0.239		40	2.235
40.333	0.177	0.109	1.397	0.082		40.333	0.217	0.005	0.882	0.135		40.333	4	0.077	5.374	0.058		40.333	4.164	0.132	5.423	0.182		40.333	4.319	0.16	5.303	0.16		40.333	3.951	0.123	5.046	0.131		40.333	3.397	0.105	4.576	0.188		40.333	3.21	0.11	3.272	0.232		40.333	2.168
40.667	0.186	0.108	1.299	0.081		40.667	0.217	0.005	0.874	0.134		40.667	3.995	0.074	5.374	0.058		40.667	4.15	0.131	5.414	0.181		40.667	4.31	0.169	5.29	0.155		40.667	3.951	0.12	5.042	0.137		40.667	3.388	0.11	4.572	0.186		40.667	3.188	0.117	3.255	0.243		40.667	2.102
41	0.195	0.106	1.202	0.08		41	0.213	0.005	0.86	0.132		41	3.982	0.071	5.365	0.06		41	4.142	0.128	5.41	0.17		41	4.306	0.179	5.286	0.15		41	3.938	0.116	5.037	0.141		41	3.379	0.111	4.567	0.181		41	3.17	0.119	3.241	0.24		41	2.022
41.333	0.204	0.106	1.117	0.078		41.333	0.208	0.005	0.851	0.131		41.333	3.964	0.066	5.357	0.063		41.333	4.133	0.128	5.401	0.159		41.333	4.301	0.17	5.281	0.144		41.333	3.933	0.111	5.033	0.144		41.333	3.366	0.114	4.558	0.174		41.333	3.148	0.116	3.224	0.245		41.333	1.96
41.667	0.208	0.106	1.011	0.077		41.667	0.204	0.005	0.843	0.129		41.667	3.964	0.068	5.352	0.06		41.667	4.124	0.127	5.401	0.152		41.667	4.288	0.171	5.277	0.147		41.667	3.92	0.118	5.024	0.143		41.667	3.361	0.118	4.55	0.172		41.667	3.131	0.108	3.206	0.261		41.667	1.876
42	0.208	0.105	0.905	0.076		42	0.204	0.005	0.834	0.128		42	3.951	0.071	5.343	0.06		42	4.119	0.124	5.396	0.162		42	4.279	0.177	5.272	0.157		42	3.915	0.113	5.02	0.134		42	3.352	0.123	4.541	0.173		42	3.104	0.11	3.188	0.275		42	1.796
42.333	0.208	0.105	0.789	0.075		42.333	0.2	0.005	0.825	0.127		42.333	3.938	0.071	5.339	0.062		42.333	4.106	0.123	5.388	0.157		42.333	4.279	0.184	5.268	0.162		42.333	3.907	0.109	5.02	0.127		42.333	3.339	0.128	4.532	0.164		42.333	3.091	0.114	3.175	0.265		42.333	1.698
42.667	0.213	0.104	0.674	0.075		42.667	0.195	0.005	0.816	0.125		42.667	3.924	0.066	5.334	0.062		42.667	4.093	0.121	5.383	0.147		42.667	4.27	0.181	5.263	0.166		42.667	3.902	0.112	5.015	0.126		42.667	3.335	0.13	4.527	0.16		42.667	3.073	0.11	3.157	0.256		42.667	1.614
43	0.213	0.103	0.554	0.074		43	0.191	0.005	0.807	0.123		43	3.911	0.062	5.326	0.06		43	4.088	0.119	5.379	0.149		43	4.261	0.178	5.268	0.157		43	3.889	0.115	5.011	0.118		43	3.321	0.129	4.519	0.154		43	3.051	0.113	3.144	0.272		43	1.503
43.333	0.213	0.101	0.466	0.073		43.333	0.182	0.005	0.794	0.122		43.333	3.898	0.065	5.317	0.056		43.333	4.08	0.118	5.37	0.146		43.333	4.257	0.167	5.255	0.165		43.333	3.88	0.109	5.002	0.114		43.333	3.308	0.123	4.51	0.163		43.333	3.029	0.107	3.131	0.267		43.333	1.41
43.667	0.213	0.099	0.399	0.073		43.667	0.182	0.005	0.789	0.12		43.667	3.893	0.067	5.312	0.06		43.667	4.071	0.118	5.37	0.152		43.667	4.244	0.177	5.25	0.155		43.667	3.871	0.114	4.997	0.113		43.667	3.308	0.132	4.501	0.161		43.667	3.011	0.108	3.108	0.249		43.667	1.277
44	0.213	0.099	0.355	0.073		44	0.177	0.005	0.78	0.119		44	3.871	0.071	5.303	0.063		44	4.062	0.117	5.357	0.142		44	4.239	0.178	5.246	0.158		44	3.862	0.118	4.993	0.106		44	3.29	0.139	4.492	0.152		44	2.993	0.114	3.095	0.26		44	1.157
44.333	0.213	0.099	0.319	0.072		44.333	0.173	0.005	0.767	0.119		44.333	3.867	0.07	5.303	0.064		44.333	4.053	0.116	5.357	0.152		44.333	4.23	0.175	5.237	0.161		44.333	3.858	0.111	4.989	0.11		44.333	3.286	0.135	4.487	0.154		44.333	2.971	0.118	3.077	0.25		44.333	1.038
44.667	0.213	0.098	0.297	0.072		44.667	0.173	0.005	0.758	0.117		44.667	3.849	0.071	5.294	0.061		44.667	4.04	0.115	5.352	0.158		44.667	4.226	0.171	5.232	0.163		44.667	3.853	0.118	4.984	0.108		44.667	3.272	0.132	4.483	0.156		44.667	2.944	0.12	3.064	0.253		44.667	0.909
45	0.213	0.097	0.275	0.071		45	0.169	0.005	0.749	0.115		45	3.836	0.071	5.286	0.061		45	4.031	0.114	5.343	0.156		45	4.217	0.182	5.228	0.162		45	3.84	0.121	4.98	0.102		45	3.264	0.135	4.474	0.16		45	2.931	0.127	3.046	0.249		45	0.767
45.333	0.213	0.096	0.266	0.07		45.333	0.169	0.005	0.741	0.114		45.333	3.822	0.066	5.281	0.065		45.333	4.022	0.112	5.339	0.15		45.333	4.213	0.182	5.224	0.157		45.333	3.836	0.123	4.975	0.102		45.333	3.25	0.142	4.47	0.15		45.333	2.904	0.128	3.037	0.262		45.333	0.625
45.667	0.213	0.095	0.262	0.069		45.667	0.164	0.005	0.732	0.113		45.667	3.813	0.061	5.277	0.066		45.667	4.017	0.11	5.339	0.156		45.667	4.199	0.186	5.219	0.15		45.667	3.822	0.115	4.971	0.096		45.667	3.246	0.147	4.461	0.158		45.667	2.887	0.125	3.015	0.245		45.667	0.532
46	0.213	0.094	0.262	0.069		46	0.16	0.005	0.718	0.111		46	3.796	0.064	5.268	0.063		46	4	0.11	5.326	0.145		46	4.19	0.186	5.21	0.152		46	3.818	0.108	4.966	0.093		46	3.233	0.144	4.452	0.154		46	2.869	0.134	2.998	0.257		46	0.457
46.333	0.213	0.094	0.248	0.068		46.333	0.16	0.005	0.709	0.111		46.333	3.787	0.067	5.263	0.067		46.333	3.991	0.11	5.321	0.15		46.333	4.186	0.19	5.21	0.153		46.333	3.809	0.101	4.962	0.095		46.333	3.224	0.149	4.443	0.15		46.333	2.847	0.132	2.98	0.252		46.333	0.408
46.667	0.208	0.093	0.213	0.068		46.667	0.16	0.005	0.696	0.11		46.667	3.778	0.068	5.259	0.063		46.667	3.982	0.109	5.317	0.159		46.667	4.173	0.198	5.201	0.162		46.667	3.796	0.095	4.949	0.094		46.667	3.219	0.151	4.434	0.144		46.667	2.82	0.127	2.962	0.258		46.667	0.368
47	0.208	0.092	0.204	0.067		47	0.16	0.005	0.687	0.108		47	3.756	0.065	5.246	0.059		47	3.973	0.108	5.308	0.16		47	4.168	0.204	5.201	0.158		47	3.791	0.091	4.949	0.098		47	3.202	0.153	4.425	0.138		47	2.798	0.124	2.949	0.268		47	0.337
47.333	0.213	0.091	0.204	0.066		47.333	0.16	0.005	0.678	0.107		47.333	3.751	0.069	5.241	0.055		47.333	3.964	0.106	5.308	0.17		47.333	4.159	0.199	5.197	0.156		47.333	3.778	0.086	4.944	0.101		47.333	3.193	0.154	4.417	0.13		47.333	2.78	0.127	2.931	0.284		47.333	0.315
47.667	0.213	0.09	0.2	0.065		47.667	0.16	0.005	0.67	0.106		47.667	3.734	0.069	5.237	0.056		47.667	3.946	0.105	5.299	0.174		47.667	4.15	0.208	5.188	0.162		47.667	3.774	0.086	4.935	0.098		47.667	3.184	0.165	4.408	0.137		47.667	2.749	0.118	2.913	0.291		47.667	0.302
48	0.213	0.088	0.2	0.065		48	0.16	0.005	0.661	0.106		48	3.725	0.072	5.228	0.054		48	3.933	0.104	5.294	0.167		48	4.137	0.21	5.188	0.168		48	3.76	0.083	4.926	0.096		48	3.175	0.174	4.399	0.134		48	2.727	0.114	2.896	0.289		48	0.288
48.333	0.217	0.087	0.2	0.064		48.333	0.16	0.005	0.647	0.104		48.333	3.703	0.071	5.219	0.056		48.333	3.924	0.103	5.281	0.157		48.333	4.133	0.219	5.175	0.163		48.333	3.756	0.082	4.926	0.089		48.333	3.157	0.17	4.39	0.129		48.333	2.709	0.106	2.882	0.305		48.333	0.279
48.667	0.217	0.085	0.2	0.063		48.667	0.155	0.005	0.639	0.102		48.667	3.685	0.072	5.21	0.057		48.667	3.915	0.103	5.277	0.159		48.667	4.128	0.21	5.17	0.156		48.667	3.747	0.077	4.922	0.085		48.667	3.144	0.18	4.381	0.121		48.667	2.678	0.107	2.865	0.298		48.667	0.257
49	0.222	0.084	0.2	0.062		49	0.155	0.005	0.63	0.101		49	3.672	0.07	5.201	0.057		49	3.911	0.102	5.272	0.168		49	4.119	0.204	5.166	0.163		49	3.734	0.073	4.913	0.081		49	3.135	0.192	4.372	0.126		49	2.665	0.112	2.842	0.314		49	0.231
49.333	0.226	0.083	0.2	0.062		49.333	0.155	0.005	0.616	0.099		49.333	3.658	0.073	5.197	0.056		49.333	3.893	0.102	5.263	0.168		49.333	4.111	0.197	5.161	0.16		49.333	3.729	0.073	4.904	0.075		49.333	3.126	0.189	4.363	0.133		49.333	2.63	0.104	2.833	0.294		49.333	0.217
49.667	0.231	0.081	0.2	0.061		49.667	0.155	0.005	0.607	0.099		49.667	3.645	0.069	5.193	0.054		49.667	3.884	0.1	5.259	0.164		49.667	4.102	0.204	5.157	0.153		49.667	3.716	0.077	4.9	0.072		49.667	3.113	0.197	4.354	0.126		49.667	2.607	0.109	2.811	0.288		49.667	0.217
50	0.231	0.079	0.2	0.06		50	0.155	0.005	0.594	0.097		50	3.632	0.07	5.184	0.051		50	3.871	0.1	5.255	0.155		50	4.088	0.19	5.153	0.154		50	3.711	0.08	4.895	0.07		50	1.717	0.198	1.677	0.124		50	1.717	0.112	1.677	0.286		50	0.217
[truncated: 43 more columns]

## Sheet: Fig. 2C
P. putida; 2-FBz									P. knackmussii; 2-FBz
Time	CDW	2-FMA	3-FC	4-FC	catechol	ccMA	2-FBz		Time	CDW	2-FMA	3-FC	4-FC	catechol	ccMA	2-FBz
hours	g/L	mM	mM	mM		mM	mM		hours	g L\+(-1)	mM	mM	mM		mM	mM
0	0.413 ± 0.027	0	0	0	0	0	10.029 ± 0.405		0	0.595 ± 0.023	0	0	0	0	0	10.007 ± 0.097
4	1.169 ± 0.038	0	0	0	0	0	9.116 ± 0.771		4	1.463 ± 0.054	0.025 ± 0.004	0	0	0	0	8.558 ± 0.251
7	1.309 ± 0.036	0.036 ± 0.009	0	0	0	0	8.642 ± 0.694		7	2.030 ± 0.142	0.064 ± 0.007	0	0	0	0	8.408 ± 0.675
20	1.582 ± 0.063	1.222 ± 0.067	0.041 ± 0.011	0	0	0	0		20	1.785 ± 0.126	0.896 ± 0.115	0	0	0	1.210 ± 0.048	4.021 ± 0.125
29	1.652 ± 0.058	1.305 ± 0.244	0	0	0	0	0		29	1.533 ± 0.127	1.069 ± 0.205	0	0	0.021 ± 0.015	1.546 ± 0.120	4.013 ± 0.152
45	1.449 ± 0.076	1.381 ± 0.294	0	0	0	0	0		45	1.358 ± 0.134	1.102 ± 0.224	0	0	0	1.326 ± 0.118	3.508 ± 0.204
50	1.428 ± 0.069	1.200 ± 0.158	0	0	0	0	0		50	1.330 ± 0.087	1.004 ± 0.104	0	0	0	1.040 ± 0.085	3.165 ± 0.121
P. putida; 3-FBz									P. knackmussii; 3-FBz
Time	CDW	2-FMA	3-FC	4-FC	catechol	ccMA	3-FBz		Time	CDW	2-FMA	3-FC	4-FC	catechol	ccMA	3-FBz
hours	g/L	mM	mM	mM		mM	mM		hours	g L\+(-1)	mM	mM	mM		mM	mM
0	0.406 ± 0.041	0	0	0	0	0	9.510 ± 0.096		0	0.616 ± 0.036	0	0	0	0	0	9.510 ± 0.380
3.77	1.071 ± 0.075	0.007 ± 0.085	0.825 ± 0.032	0.050 ± 0.025	0	0	9.007 ± 0.082		3.77	1.477 ± 0.088	0.005 ± 0.001	0.810 ± 0.058	0	0	0	8.200 ± 0.453
6.87	1.596 ± 0.128	0.018 ± 0.001	1.026 ± 0.021	0.024 ± 0.009	0	0	8.336 ± 0.218		6.87	1.827 ± 0.075	0.211 ± 0.013	0.941 ± 0.066	0	0	0	7.137 ± 0.143
19.62	1.708 ± 0.102	1.281 ± 0.090	0.620 ± 0.006	0	0	0	6.028 ± 0.168		19.62	2.051 ± 0.041	1.347 ± 0.081	0	0	0	0.064 ± 0.003	6.773 ± 0.339
29.37	1.834 ± 0.186	1.384 ± 0.120	0.619 ± 0.012	0	0	0	6.039 ± 0.155		29.37	2.002 ± 0.038	1.741 ± 0.096	0	0	0	0.063 ± 0.008	6.730 ± 0.320
44.62	1.820 ± 0.205	1.408 ± 0.098	0.523 ± 0.031	0	0	0	6.102 ± 0.180		44.62	2.009 ± 0.045	1.747 ± 0.108	0	0	0	0.060 ± 0.003	6.611 ± 0.351
50	1.820 ± 0.205	1.500 ± 0.107	0.710 ± 0.040	0	0	0	6.098 ± 0.111		50	2.009 ± 0.045	1.637 ± 0.088	0	0	0	0.065 ± 0.010	6.584 ± 0.298

## Sheet: Fig. 3B
Strain	3-FBz		3-FC		2-FMA
	mM	±	mM	±	mM	±
P. knackmussii	6.985	0.363	0	0	1.468	0.116
P. putida KT2440	6.489	0.278	0.721	0.035	1.335	0.091
PMP1000	5.945	0.149	0.33	0.012	1.495	0.039
PMP0100	2.731	0.118	3.591	0.112	0.293	0.029
PMP0010	3.887	0.087	3.74	0.107	0.102	0.017
PMP0000a	3.982	0.125	2.77	0.142	0.69	0.128
PMP1000a	3.638	0.17	2.02	0.048	0.706	0.163
PMP0100a	0.165	0.008	3.34	0.119	0.931	0.06
PMP0000b	5.15	0.204	2.587	0.087	0.479	0.07
PMP0000c	5.142	0.131	2.378	0.078	0.494	0.03
PMP0100b	3.278	0.17	2.815	0.089	0.324	0.047
PMP0100c	3.232	0.119	2.578	0.129	0.638	0.06
KT2440 pSEVA634∙PKB_1379	0.126	0.003	5.097	0.271	0.609	0.117
KT2440 pSEVA634∙PKB_2107	0.085	0.004	5.054	0.119	0.594	0.104
KT2440 pSEVA634∙PKB_3273	0	0	4.63	0.196	0.612	0.03

## Sheet: Fig. 4B
Expression system	TIS	co-inducer	Relative expression strength	±
XylS/Pm	BCD2	1.0 mM 3-mBz	3.195	0.059
XylS/Pm	BCD1	1.0 mM 3-mBz	3.047	0.063
XylS/Pm	BCD7	1.0 mM 3-mBz	2.805	0.068
XylS/Pm	BCD10	1.0 mM 3-mBz	1.941	0.126
XylS/Pm	BCD20	1.0 mM 3-mBz	1.416	0.072

## Sheet: Fig. 4C
Expression system	TIS	co-inducer	Relative expression strength	±
XylS/Pm	BCD10	no ind.	0.05	0.006
XylS/Pm	BCD10	1 mM 3-mBz	1.962	0.128
XylS/Pm	BCD10	2 mM Bz	0.212	0.029
XylS/Pm	BCD10	5 mM Bz	0.388	0.01
XylS/Pm	BCD10	1 mM 3-FBz	0.026	0.002
XylS/Pm	BCD10	5 mM 3-FBz	0.174	0.004
XylS/Pm(ML1-17)	BCD10	1 mM 3-mBz	1.39	0.099
XylS/Pm(ML1-17)	BCD10	5 mM 3-FBz	0.121	0.003
CatR/Pcat	BCD10	no ind.	0.146	0.025
CatR/Pcat	BCD10	1 mM 3-mBz	0.125	0.027
CatR/Pcat	BCD10	2 mM Bz	0.697	0.025
CatR/Pcat	BCD10	5 mM Bz	0.781	0.033
CatR/Pcat	BCD10	0.5 mM 3-FBz	2.156	0.054
CatR/Pcat	BCD10	1 mM 3-FBz	2.474	0.031
CatR/Pcat	BCD10	1 mM ccMA	0.141	0.013
CatR/Pcat	BCD10	1 mM 2-FMA	0.929	0.041
BenR/Pben	BCD10	no ind.	0.267	0.012
BenR/Pben	BCD10	1 mM 3-mBz	0.329	0.065
BenR/Pben	BCD10	2 mM Bz	0.361	0.015
BenR/Pben	BCD10	5 mM Bz	0.486	0.01
BenR/Pben	BCD10	1 mM 3-FBz	0.157	0.038
BenR/Pben	BCD10	5 mM 3-FBz	0.993	0.038

## Sheet: Fig. 4D
Expression system	TIS	co-inducer	Relative expression strength	±
XylS/Pm	BCD10	5 mM 3-FBz	0.174	0.004
XylS/Pm(ML1-17)	BCD10	5 mM 3-FBz	0.121	0.003
XylSThr45/Pm	BCD10	5 mM 3-FBz	0.574	0.025
XylSVal288/Pm	BCD10	5 mM 3-FBz	0.16	0.008
BenR/Pben	BCD10	5 mM 3-FBz	0.993	0.038
CatR/Pcat	BCD10	5 mM 3-FBz	3.17	0.546
Ptac	BCD10	constitutive	1	0.032
PEM7	BCD10	constitutive	0.264	0.018
P14g	BCD10	constitutive	2.505	0.048
PJ23108	BCD10	constitutive	0.16	0.018
PJ23114	BCD10	constitutive	0.179	0.023
PJ23119	BCD10	constitutive	1.331	0.074

## Sheet: Fig. 4E
	OD600
Time(h)	pS62Pben(BCD10)→msfGFP | no ind.	±	pS62Pcat (BCD10)→ msfGFP | no ind.	±	pS628(BCD10)→msfGFP | 1.0 mM 3-mBz	±	pS62Pcat (BCD10)→ msfGFP | 1.0mM ccMA	±	pS62Pben(BCD10)→msfGFP | 5.0 mM Bz	±	pS62Pben(BCD10)→msfGFP | 1.0 mM 3-FBz	±	pS62Pcat (BCD10)→ msfGFP | 1.0 mM 3-FBz	±	pS62Pcat (BCD10)→ msfGFP | 1.0 mM 2-FMA	±	pS62Ptac (BCD10)→ msfGFP |	±
0	0.168	0.003	0.168	0.001	0.172	0.001	0.152	0	0.136	0	0.152	0.002	0.152	0.001	0.152	0.001	0.14	0.003
0.333	0.167	0.001	0.167	0	0.171	0.001	0.151	0	0.132	0	0.155	0.005	0.151	0.004	0.155	0.003	0.159	0.003
0.667	0.173	0.001	0.173	0	0.169	0	0.153	0	0.133	0	0.157	0.006	0.153	0.006	0.157	0.003	0.161	0.005
1	0.177	0.001	0.173	0	0.165	0.001	0.153	0	0.126	0	0.153	0.007	0.149	0.006	0.153	0.004	0.165	0.007
1.333	0.177	0.002	0.169	0	0.161	0.001	0.149	0	0.118	0	0.149	0.007	0.145	0.006	0.153	0.004	0.165	0.007
1.667	0.189	0.002	0.182	0	0.17	0.001	0.158	0	0.123	0	0.154	0.006	0.154	0.006	0.162	0.003	0.182	0.007
2	0.195	0.002	0.18	0	0.164	0.001	0.152	0	0.117	0	0.152	0.006	0.152	0.006	0.16	0.003	0.199	0.007
2.333	0.212	0.002	0.188	0.001	0.165	0.001	0.157	0	0.118	0	0.153	0.007	0.157	0.008	0.165	0.004	0.212	0.007
2.667	0.229	0.003	0.201	0.001	0.17	0.001	0.166	0	0.123	0	0.158	0.008	0.162	0.008	0.174	0.004	0.24	0.007
3	0.252	0.003	0.213	0.001	0.174	0.002	0.17	0	0.127	0	0.162	0.008	0.166	0.008	0.182	0.004	0.268	0.008
3.333	0.276	0.004	0.229	0.001	0.178	0.002	0.182	0	0.131	0	0.166	0.009	0.174	0.01	0.193	0.005	0.311	0.01
3.667	0.315	0.005	0.244	0.001	0.182	0.002	0.189	0	0.138	0	0.17	0.01	0.178	0.01	0.209	0.005	0.354	0.01
4	0.358	0.005	0.272	0.001	0.185	0.003	0.201	0	0.15	0	0.174	0.009	0.185	0.01	0.225	0.005	0.417	0.011
4.333	0.42	0.006	0.31	0.002	0.188	0.003	0.216	0	0.169	0	0.177	0.011	0.192	0.01	0.247	0.006	0.483	0.012
4.667	0.467	0.007	0.357	0.002	0.192	0.004	0.232	0	0.192	0	0.185	0.011	0.2	0.012	0.267	0.006	0.534	0.014
5	0.483	0.008	0.361	0.002	0.2	0.004	0.255	0	0.228	0	0.188	0.011	0.208	0.012	0.294	0.006	0.593	0.015
5.333	0.534	0.008	0.377	0.002	0.208	0.004	0.283	0	0.283	0	0.2	0.012	0.22	0.014	0.33	0.006	0.667	0.016
5.667	0.652	0.009	0.381	0.002	0.216	0.004	0.318	0	0.349	0	0.208	0.013	0.232	0.014	0.369	0.007	0.773	0.018
6	0.793	0.01	0.412	0.002	0.224	0.005	0.365	0	0.416	0	0.216	0.013	0.243	0.018	0.42	0.007	0.946	0.021
6.333	0.97	0.01	0.487	0.003	0.236	0.005	0.412	0	0.499	0	0.228	0.015	0.255	0.018	0.487	0.008	1.103	0.023
6.667	1.162	0.013	0.62	0.003	0.247	0.006	0.416	0	0.62	0	0.236	0.016	0.271	0.022	0.534	0.008	1.292	0.026
7	1.362	0.015	0.754	0.004	0.263	0.007	0.506	0	0.781	0	0.243	0.018	0.283	0.024	0.593	0.01	1.507	0.03
7.333	1.57	0.018	0.923	0.005	0.283	0.008	0.64	0	0.962	0	0.251	0.022	0.294	0.026	0.75	0.012	1.743	0.035
7.667	1.786	0.027	1.119	0.007	0.302	0.016	0.813	0	1.213	0	0.259	0.023	0.306	0.03	0.907	0.012	2.022	0.042
8	2.034	0.015	1.319	0.004	0.33	0.008	0.997	0	1.507	0	0.271	0.028	0.318	0.034	1.084	0.015	2.336	0.051
8.333	2.304	0.021	1.531	0.005	0.349	0.008	1.201	0	1.81	0	0.279	0.035	0.33	0.04	1.276	0.019	2.626	0.063
8.667	2.567	0.048	1.759	0.012	0.345	0.024	1.421	0.001	1.951	0.001	0.291	0.041	0.345	0.052	1.484	0.022	2.889	0.08
9	2.83	0.054	2.01	0.013	0.389	0.024	1.649	0.001	2.281	0.001	0.302	0.048	0.357	0.062	1.7	0.025	3.152	0.104
9.333	3.078	0.06	2.3	0.015	0.463	0.032	1.869	0.001	2.63	0.001	0.318	0.052	0.373	0.062	2.01	0.028	3.435	0.127
9.667	3.302	0.057	2.579	0.014	0.557	0.032	2.175	0.001	2.897	0.001	0.334	0.064	0.393	0.056	2.3	0.034	3.678	0.163
10	3.517	0.063	2.854	0.016	0.648	0.032	2.509	0.001	3.207	0.001	0.349	0.071	0.408	0.06	2.575	0.038	3.93	0.188
10.333	3.702	0.08	3.125	0.02	0.781	0.04	2.779	0.001	3.455	0.001	0.369	0.074	0.432	0.07	2.838	0.039	4.134	0.206
10.667	3.883	0.074	3.353	0.018	0.911	0.04	3.105	0.001	3.702	0.001	0.393	0.073	0.451	0.064	3.105	0.039	4.322	0.216
11	4.079	0.082	3.553	0.02	1.056	0.04	3.38	0.001	3.89	0.001	0.428	0.091	0.479	0.06	3.36	0.048	4.448	0.241
11.333	4.243	0.091	3.744	0.023	1.216	0.048	3.595	0.001	4.109	0.001	0.454	0.107	0.517	0.062	3.571	0.057	4.58	0.274
11.667	4.393	0.095	3.922	0.024	1.39	0.048	3.812	0.001	4.283	0.001	0.463	0.107	0.55	0.062	3.816	0.057	4.715	0.3
12	4.529	0.109	4.101	0.027	1.561	0.056	3.991	0.002	4.447	0.002	0.49	0.114	0.568	0.062	4.015	0.06	4.832	0.315
12.333	4.659	0.129	4.29	0.032	1.75	0.064	4.168	0.002	4.604	0.002	0.502	0.14	0.6	0.056	4.203	0.074	4.949	0.327
12.667	4.773	0.138	4.439	0.034	1.95	0.072	4.349	0.002	4.741	0.002	0.553	0.153	0.608	0.044	4.415	0.081	5.063	0.333
13	4.898	0.147	4.553	0.037	2.162	0.072	4.49	0.002	4.863	0.002	0.596	0.169	0.643	0.038	4.584	0.09	5.157	0.355
13.333	4.942	0.193	4.686	0.048	2.394	0.096	4.639	0.003	4.996	0.003	0.69	0.178	0.67	0.036	4.773	0.094	5.189	0.382
13.667	4.942	0.173	4.761	0.043	2.649	0.088	4.769	0.003	5.095	0.003	0.808	0.184	0.721	0.026	4.894	0.098	5.205	0.411
14	4.943	0.094	4.868	0.023	2.878	0.048	4.899	0.001	5.198	0.001	0.958	0.184	0.777	0.038	5.021	0.098	5.209	0.411
14.333	4.942	0.062	4.906	0.016	3.085	0.032	5.02	0.001	5.291	0.001	1.118	0.198	0.863	0.024	5.118	0.105	5.197	0.401
14.667	4.903	0.061	4.899	0.015	3.309	0.032	5.115	0.001	5.284	0.001	1.28	0.221	0.95	0.036	5.264	0.117	5.174	0.395
15	4.895	0.068	4.899	0.017	3.521	0.032	5.202	0.001	5.292	0.001	1.46	0.218	1.06	0.052	5.28	0.116	5.154	0.389
15.333	4.864	0.071	4.876	0.018	3.702	0.032	5.221	0.001	5.296	0.001	1.676	0.219	1.186	0.058	5.3	0.116	5.135	0.383
15.667	4.84	0.077	4.837	0.019	3.839	0.04	5.233	0.001	5.28	0.001	1.888	0.235	1.315	0.064	5.296	0.125	5.115	0.391
16	4.805	0.083	4.809	0.021	4.016	0.04	5.245	0.001	5.26	0.001	2.12	0.236	1.445	0.066	5.296	0.125	5.096	0.402
16.333	4.781	0.089	4.781	0.022	4.164	0.048	5.232	0.001	5.232	0.001	2.343	0.234	1.597	0.116	5.275	0.124	5.079	0.385
16.667	4.762	0.097	4.782	0.024	4.295	0.048	5.217	0.002	5.202	0.002	2.579	0.265	1.747	0.146	5.249	0.14	5.06	0.364
17	4.737	0.098	4.741	0.025	4.423	0.048	5.201	0.002	5.157	0.002	2.81	0.249	1.903	0.08	5.212	0.132	5.048	0.348
17.333	4.73	0.107	4.726	0.027	4.541	0.056	5.193	0.002	5.126	0.002	3.034	0.24	2.076	0.068	5.193	0.127	5.036	0.324
17.667	4.694	0.112	4.69	0.028	4.655	0.056	5.177	0.002	5.087	0.002	3.253	0.244	2.245	0.048	5.177	0.129	5.02	0.36
18	4.672	0.12	4.672	0.03	4.766	0.056	5.174	0.002	5.056	0.002	3.459	0.236	2.442	0.074	5.158	0.125	5.005	0.416
18.333	4.647	0.125	4.639	0.031	4.871	0.064	5.161	0.002	5.028	0.002	3.658	0.236	2.633	0.1	5.138	0.125	4.989	0.5
18.667	4.624	0.131	4.612	0.033	5.024	0.064	5.146	0.002	4.996	0.002	3.842	0.23	2.818	0.038	5.122	0.122	4.973	0.529
19	4.624	0.136	4.596	0.034	5.095	0.072	5.138	0.002	4.981	0.002	4.015	0.22	3.01	0.106	5.114	0.117	4.961	0.55
19.333	4.577	0.142	4.562	0.036	5.131	0.072	5.115	0.002	4.939	0.002	4.177	0.212	3.184	0.118	5.1	0.112	4.943	0.555
19.667	4.554	0.144	4.534	0.036	5.135	0.072	5.107	0.002	4.911	0.002	4.369	0.197	3.384	0.116	5.092	0.104	4.931	0.479
20	4.529	0.149	4.506	0.037	5.122	0.072	5.106	0.002	4.883	0.002	4.482	0.228	3.564	0.12	5.075	0.121	4.91	0.443
20.333	4.506	0.15	4.478	0.038	5.106	0.072	5.079	0.002	4.851	0.002	4.62	0.236	3.752	0.118	5.063	0.125	4.898	0.378
20.667	4.502	0.157	4.47	0.039	5.091	0.08	5.067	0.002	4.832	0.002	4.73	0.233	3.929	0.118	5.055	0.123	4.883	0.22
21	4.455	0.161	4.423	0.04	5.075	0.08	5.048	0.003	4.792	0.003	4.792	0.238	4.117	0.114	5.04	0.126	4.863	0.194
21.333	4.447	0.164	4.419	0.041	5.063	0.08	5.036	0.003	4.765	0.003	4.832	0.239	4.274	0.122	5.028	0.127	4.851	0.091
21.667	4.408	0.169	4.368	0.042	5.055	0.088	5.02	0.003	4.733	0.003	4.82	0.224	4.455	0.1	5.012	0.119	4.828	0.051
22	4.396	0.174	4.361	0.043	5.044	0.088	5.012	0.003	4.698	0.003	4.808	0.22	4.588	0.106	5	0.117	4.816	0.048
22.333	4.353	0.178	4.313	0.044	5.032	0.088	4.993	0.003	4.663	0.003	4.781	0.228	4.828	0.1	4.989	0.121	4.792	0.093
22.667	4.321	0.182	4.286	0.045	5.02	0.088	4.981	0.003	4.631	0.003	4.761	0.217	4.898	0.084	4.973	0.115	4.777	0.067
23	4.303	0.186	4.263	0.046	5.009	0.096	4.974	0.003	4.593	0.003	4.742	0.216	4.931	0.09	4.958	0.114	4.762	0.086
23.333	4.263	0.185	4.224	0.046	4.97	0.096	4.954	0.003	4.562	0.003	4.723	0.19	4.899	0.148	4.939	0.101	4.742	0.08
23.667	4.236	0.185	4.197	0.046	4.943	0.096	4.939	0.003	4.522	0.003	4.711	0.173	4.876	0.146	4.923	0.092	4.723	0.055
24	4.207	0.186	4.172	0.046	4.926	0.096	4.93	0.003	4.486	0.003	4.698	0.183	4.847	0.188	4.906	0.097	4.706	0.088
24.333	4.182	0.181	4.147	0.045	4.908	0.088	4.924	0.003	4.449	0.003	4.692	0.18	4.822	0.18	4.892	0.095	4.692	0.129
24.667	4.138	0.18	4.091	0.045	4.888	0.088	4.907	0.003	4.413	0.003	4.676	0.162	4.793	0.142	4.876	0.086	4.668	0.121
25	4.112	0.182	4.069	0.045	4.878	0.088	4.893	0.003	4.375	0.003	4.666	0.169	4.776	0.104	4.858	0.09	4.65	0.124
25.333	4.068	0.182	4.013	0.045	4.865	0.088	4.881	0.003	4.343	0.003	4.653	0.088	4.759	0.088	4.841	0.047	4.633	0.128
25.667	4.036	0.181	3.969	0.045	4.852	0.088	4.876	0.003	4.303	0.003	4.64	0.135	4.742	0.126	4.825	0.072	4.613	0.111
26	4.012	0.186	3.969	0.046	4.844	0.096	4.868	0.003	4.267	0.003	4.64	0.12	4.738	0.086	4.813	0.064	4.601	0.109
26.333	3.97	0.187	3.927	0.047	4.834	0.096	4.857	0.003	4.229	0.003	4.618	0.159	4.728	0.098	4.794	0.084	4.578	0.134
26.667	3.934	0.188	3.886	0.047	4.817	0.096	4.844	0.003	4.193	0.003	4.605	0.154	4.711	0.102	4.778	0.082	4.554	0.121
27	3.901	0.186	3.854	0.047	4.808	0.096	4.839	0.003	4.156	0.003	4.588	0.157	4.702	0.242	4.761	0.083	4.541	0.116
27.333	3.872	0.185	3.825	0.046	4.798	0.096	4.83	0.003	4.119	0.003	4.578	0.189	4.692	0.268	4.747	0.1	4.523	0.109
27.667	3.846	0.191	3.819	0.048	4.788	0.096	4.816	0.003	4.074	0.003	4.569	0.181	4.682	0.28	4.733	0.096	4.506	0.12
28	3.809	0.193	3.766	0.048	4.779	0.096	4.81	0.003	4.037	0.003	4.555	0.18	4.673	0.294	4.712	0.095	4.484	0.109
28.333	3.773	0.196	3.729	0.049	4.77	0.096	4.805	0.003	3.992	0.003	4.542	0.169	4.66	0.302	4.695	0.09	4.467	0.106
28.667	3.745	0.2	3.714	0.05	4.766	0.104	4.793	0.003	3.949	0.003	4.534	0.206	4.656	0.31	4.679	0.109	4.452	0.093
29	3.703	0.204	3.672	0.051	4.751	0.104	4.786	0.003	3.915	0.003	4.52	0.195	4.641	0.302	4.661	0.103	4.429	0.105
29.333	3.666	0.209	3.638	0.052	4.737	0.104	4.777	0.003	3.87	0.003	4.506	0.161	4.627	0.308	4.643	0.085	4.408	0.102
29.667	3.628	0.212	3.609	0.053	4.731	0.104	4.767	0.003	3.829	0.003	4.5	0.073	4.622	0.316	4.625	0.039	4.394	0.077
30	3.593	0.217	3.577	0.054	4.72	0.112	4.751	0.003	3.789	0.003	4.488	0.05	4.61	0.334	4.606	0.027	4.374	0.093
30.333	3.552	0.221	3.544	0.055	4.706	0.112	4.741	0.003	3.744	0.003	4.474	0.058	4.596	0.342	4.588	0.031	4.353	0.058
30.667	3.514	0.225	3.51	0.056	4.703	0.112	4.738	0.004	3.706	0.004	4.467	0.081	4.589	0.356	4.573	0.043	4.338	0.073
31	3.479	0.23	3.483	0.058	4.688	0.112	4.731	0.004	3.664	0.004	4.457	0.125	4.578	0.382	4.555	0.066	4.315	0.082
31.333	3.437	0.236	3.449	0.059	4.678	0.12	4.725	0.004	3.614	0.004	4.446	0.161	4.568	0.402	4.532	0.085	4.293	0.023
31.667	3.4	0.241	3.415	0.06	4.672	0.12	4.719	0.004	3.576	0.004	4.44	0.151	4.562	0.424	4.519	0.08	4.279	0.104
32	3.36	0.246	3.384	0.061	4.656	0.12	4.711	0.004	3.533	0.004	4.428	0.163	4.55	0.442	4.499	0.086	4.255	0.066

## Sheet: Fig. 4F
measurement:	OD600 nm	msfGFP fluorescence (AU)	±	OD600 nm	msfGFP fluorescence (AU)	±	OD600 nm	msfGFP fluorescence (AU)	±	OD600 nm	msfGFP fluorescence (AU)	±	OD600 nm	msfGFP fluorescence (AU)	±	OD600 nm	msfGFP fluorescence (AU)	±	OD600 nm	msfGFP fluorescence (AU)	±	OD600 nm	msfGFP fluorescence (AU)	±	OD600 nm	msfGFP fluorescence (AU)	±	OD600 nm	msfGFP fluorescence (AU)	±
Plasmid:	pS62Pben(BCD10)→msfGFP | no ind.	pS62Pben(BCD10)→msfGFP | no ind.		pS62Pcat (BCD10)→ msfGFP | no ind.	pS62Pcat (BCD10)→ msfGFP | no ind.		pS628(BCD10)→msfGFP | 1.0 mM 3-mBz	pS628(BCD10)→msfGFP | 1.0 mM 3-mBz		pS62Pcat (BCD10)→ msfGFP | 1.0mM ccMA	pS62Pcat (BCD10)→ msfGFP | 1.0mM ccMA		pS62Pben(BCD10)→msfGFP | 5.0 mM Bz	pS62Pben(BCD10)→msfGFP | 5.0 mM Bz		pS62Pben(BCD10)→msfGFP | 1.0 mM 3-FBz	pS62Pben(BCD10)→msfGFP | 1.0 mM 3-FBz		pS62Pcat (BCD10)→ msfGFP | 1.0 mM 3-FBz	pS62Pcat (BCD10)→ msfGFP | 1.0 mM 3-FBz		pS62Pcat (BCD10)→ msfGFP | 5 mM Bz	pS62Pcat (BCD10)→ msfGFP | 5 mM Bz		pS62Pcat (BCD10)→ msfGFP | 1.0 mM 2-FMA	pS62Pcat (BCD10)→ msfGFP | 1.0 mM 2-FMA		pS62Ptac (BCD10)→ msfGFP |	pS62Ptac (BCD10)→ msfGFP |
	0.27	431.75	15.985	0.23	79.75	0	0.18	106.75	17.8	0.18	65.75	2.517	0.13	284.75	1.846	0.16	357.75	15.985	0.17	165.75	4.883	0.19	78.75	5.537	0.19	246.75	42.573	0.31	2006.75	64.046
	0.31	464.75	9.591	0.24	95.75	3.692	0.18	151.75	3.692	0.19	79.75	1.732	0.14	311.75	3.197	0.17	386.75	9.591	0.18	236.75	4.883	0.16	104.75	1.846	0.21	324.75	42.932	0.35	2192.75	84.726
	0.36	496.25	8.458	0.27	110.25	3.197	0.18	209.25	21.287	0.2	89.25	4.359	0.15	330.25	4.883	0.17	411.25	8.458	0.18	316.25	9.767	0.17	154.25	4.883	0.22	429.25	52.337	0.42	2478.25	93.99
	0.42	535.25	8.046	0.31	130.25	6.655	0.19	289.25	4.883	0.22	100.25	4.041	0.17	363.25	4.883	0.18	434.25	8.046	0.19	411.25	18.458	0.2	218.25	5.537	0.25	549.25	61.19	0.48	2777.25	99.107
	0.47	551	10.277	0.36	137	7.383	0.19	380	4.883	0.23	107	4.041	0.19	406	9.767	0.18	470	10.277	0.2	526	34.184	0.22	309	6.394	0.27	698	71.224	0.53	3118	117.218
	0.48	535.25	12.104	0.36	136.25	6.655	0.2	488.25	9.591	0.26	117.25	5.568	0.23	470.25	1.846	0.19	504.25	12.104	0.21	669.25	39.931	0.26	445.25	3.197	0.29	859.25	77.016	0.59	3494.25	130.504
	0.53	554.75	6.655	0.38	120.75	4.883	0.21	626.75	13.31	0.28	124.75	6.557	0.28	569.75	6.394	0.2	559.75	6.655	0.22	830.75	48.097	0.32	672.75	3.692	0.33	1043.75	82.526	0.67	3978.75	150.508
	0.65	644.75	11.527	0.38	114.75	14.416	0.22	786.75	9.229	0.32	138.75	3.215	0.35	721.75	19.965	0.21	612.75	11.527	0.23	1023.75	78.071	0.38	944.75	1.846	0.37	1256.75	98.036	0.77	4699.75	169.24
	0.79	773.75	15.108	0.41	115.75	3.197	0.22	958.75	16.917	0.37	151.75	7.371	0.42	863.75	16.917	0.22	665.75	15.108	0.24	1216.75	96.671	0.44	1237.75	3.692	0.42	1511.75	107.247	0.95	5744.75	196.358
	0.97	976	15.77	0.49	116	1.846	0.24	1178	1.846	0.41	159	5.132	0.5	1077	13.31	0.23	724	15.77	0.26	1430	117.957	0.51	1623	1.846	0.49	1797	116.329	1.1	6625	223.02
	1.16	1271.25	29.533	0.62	142.25	6.655	0.25	1463.25	3.197	0.42	154.25	10.149	0.62	1368.25	21.762	0.24	786.25	29.533	0.27	1669.25	141.621	0.64	2168.25	5.537	0.53	2059.25	139.024	1.29	7859.25	268.548
	1.36	1689.25	22.379	0.75	157.25	8.046	0.26	1769.25	14.65	0.51	183.25	9.713	0.78	1802.25	29.705	0.24	847.25	22.379	0.28	1917.25	172.589	0.79	2944.25	3.197	0.59	2314.25	153.2	1.51	9422.25	297.55
	1.57	2173.5	23.995	0.92	196.5	3.692	0.28	2126.5	11.227	0.64	213.5	8.083	0.96	2358.5	38.762	0.25	921.5	23.995	0.29	2160.5	199.661	0.99	3935.5	8.046	0.75	2931.5	182.845	1.74	11036.5	354.064
	1.79	2781	23.565	1.12	289	9.591	0.3	2610	19.182	0.81	279	15.822	1.21	3065	40.817	0.26	1002	23.565	0.31	2463	232.752	1.26	5065	4.883	0.91	3486	194.79	2.02	12812	392.715
	2.03	3427.5	24.207	1.32	472.5	8.046	0.33	3141.5	23.565	1	345.5	10.408	1.51	3833.5	43.011	0.27	1078.5	24.207	0.32	2728.5	268.288	1.52	6342.5	8.458	1.08	4132.5	208.149	2.34	14429.5	455.057
	2.3	4259.25	35.07	1.53	739.25	14.416	0.35	3540.25	25.375	1.2	473.25	11.372	1.81	4822.25	51.682	0.28	1140.25	35.07	0.33	3012.25	287.06	1.8	7842.25	8.046	1.28	5248.25	250.355	2.63	16314.2	499.265
	2.57	5166	43.523	1.76	1039	21.762	0.35	3566	43.523	1.42	687	10.017	1.95	6074	46.439	0.29	1210	43.523	0.35	3336	345.592	2.08	9757	10.277	1.48	6599	288.386	2.89	18352	599.069
	2.83	6650.25	45.475	2.01	1357.25	32.811	0.39	4136.25	68.742	1.65	974.25	14.177	2.28	7400.25	40.228	0.3	1269.25	45.475	0.36	3711.25	377.359	2.36	12286.2	7.383	1.7	8116.25	313.784	3.15	20345.2	693.427
	3.08	8331.75	54.662	2.3	1635.75	43.951	0.46	5264.75	121.444	1.87	1290.75	18.193	2.63	8466.75	60.771	0.32	1291.75	54.662	0.37	4050.75	426.808	2.61	14050.8	17.608	2.01	9966.75	341.441	3.44	23236.8	807.344
	3.3	10356.2	63.86	2.58	1901.25	58.018	0.56	6604.25	124.601	2.17	1657.25	28.361	2.9	9627.25	56.861	0.33	1360.25	63.86	0.39	4510.25	479.724	2.87	15786.2	28.832	2.3	12079.2	394.623	3.68	25460.2	985.439
	3.52	12639.2	81.633	2.85	2184.25	68.742	0.65	7939.25	157.737	2.51	2073.25	33.407	3.21	10328.2	47.884	0.35	1405.25	81.633	0.41	4963.25	553.684	3.16	16814.2	38.364	2.58	14259.2	452.941	3.93	26825.2	883.902
	3.7	14535.5	120.684	3.12	2459.5	79.433	0.78	9642.5	165.082	2.78	2405.5	42.579	3.45	10988.5	72.41	0.37	1467.5	120.684	0.43	5460.5	629.982	3.42	17813.5	54.63	2.84	16566.5	477.318	4.13	29918.5	864.754
	3.88	17534	168.271	3.35	2762	87.027	0.91	11429	169.481	3.11	2832	60.136	3.7	11573	65.701	0.39	1550	168.271	0.45	6116	718.04	3.67	18257	77.082	3.11	20398	627.761	4.32	31826	936.859
	4.08	19401.8	188.948	3.55	2929.75	80.963	1.06	13300.8	215.894	3.38	3351.75	83.516	3.89	11990.8	99.416	0.43	1627.75	188.948	0.48	6768.75	815.218	3.89	18514.8	97.618	3.36	23530.8	738.426	4.45	32175.8	1055.22
	4.24	22071.5	187.536	3.75	3219.5	89.82	1.22	15282.5	226.814	3.6	3656.5	103.016	4.11	12337.5	117.856	0.46	1681.5	187.536	0.52	7626.5	935.165	4.1	18766.5	136.126	3.57	27878.5	923.667	4.58	34714.5	1250.15
	4.39	24839.5	185.463	3.92	3482.5	92.731	1.39	17736.5	203.179	3.81	4216.5	130.845	4.28	12819.5	100.49	0.46	1628.5	185.463	0.55	8455.5	1064.58	4.29	18740.5	181.667	3.82	32426.5	924.193	4.71	36288.5	1222.08
	4.53	27408.2	253.882	4.1	3686.25	91.343	1.56	20051.2	134.894	3.99	4539.25	162.133	4.45	13191.2	115.727	0.49	1650.25	253.882	0.57	8852.25	1192.02	4.47	18380.2	240.633	4.02	37633.2	1050.65	4.83	36866.2	1251.55
	4.66	30487.2	300.796	4.29	3999.25	89.592	1.75	22460.2	179.118	4.17	5087.25	197.272	4.6	13765.2	82.691	0.5	1561.25	300.796	0.6	9667.25	1345.71	4.62	18840.2	323.561	4.2	43334.2	968.941	4.95	38311.2	1370.28
	4.77	33492.2	311.709	4.44	4230.25	87.903	1.95	24746.2	180.972	4.35	5405.25	232.143	4.74	14443.2	14.416	0.55	1617.25	311.709	0.61	9887.25	1555.47	4.79	18690.2	407.827	4.42	48817.2	1014.06	5.06	39050.2	1424.13
	4.9	36277.5	316.847	4.55	4437.5	71.938	2.16	26832.5	196.41	4.49	5847.5	288.514	4.86	15147.5	89.516	0.6	1608.5	316.847	0.64	10717.5	1794.64	4.89	18432.5	546.092	4.59	53385.5	906.643	5.16	39583.5	1485.76
	4.94	37990.2	333.138	4.69	4643.25	68.964	2.39	28693.2	194.045	4.64	6195.25	334.313	5	15980.2	174.434	0.69	1701.25	333.138	0.67	11077.2	2124.78	5.01	18360.2	663.132	4.77	57802.2	894.185	5.19	39824.2	1631.52
	4.94	40063.8	422.613	4.76	4909.75	85.844	2.65	30987.8	134.743	4.77	6562.75	432.528	5.1	17112.8	203.715	0.81	1795.75	422.613	0.72	12099.8	2456.3	5.12	18685.8	808.894	4.9	63051.8	1126.05	5.21	40725.8	1630.8
	4.94	41429.2	536.538	4.87	5333.25	88.502	2.88	33407.2	171.728	4.9	6866.25	494.656	5.2	18527.2	235.155	0.96	1900.25	536.538	0.78	12969.2	2755.24	5.2	18381.2	1021.04	5.02	67846.2	1084.55	5.21	40678.2	1930.74
	4.94	42325.8	595.132	4.91	5551.75	97.722	3.09	35187.8	176.425	5.02	7164.75	554.392	5.29	20030.8	266.453	1.12	2015.75	595.132	0.86	14266.8	2959.51	5.27	18458.8	1242.45	5.12	72602.8	1091.33	5.2	40868.8	1796.37
	4.9	43569.2	696.009	4.9	5771.25	134.768	3.31	38104.2	126.285	5.12	7530.25	619.027	5.28	21384.2	262.55	1.28	2128.25	696.009	0.95	15762.2	3237.95	5.37	18457.2	1430.89	5.26	76605.2	1005.49	5.17	41209.2	1934.98
	4.9	43858.5	742.877	4.9	5877.5	184.828	3.52	40832.5	110.609	5.2	8042.5	647.832	5.29	22597.5	291.243	1.46	2256.5	742.877	1.06	17283.5	3371.37	5.29	18177.5	1674.38	5.28	79245.5	1119.9	5.15	41423.5	2000.06
	4.86	44234.8	823.886	4.88	5970.75	163.558	3.7	42390.8	242.853	5.22	8294.75	680.718	5.3	23496.8	326.616	1.68	2372.75	823.886	1.19	19099.8	3482.77	5.29	17974.8	1932.88	5.3	81499.8	1125.21	5.13	41140.8	2458.69
	4.84	44648	986.534	4.84	6095	154.859	3.84	45048	314.451	5.23	8589	733.571	5.28	24643	299.547	1.89	2538	986.534	1.32	21071	3607.29	5.28	17958	2175.69	5.3	83471	1396.57	5.12	41497	2599.33
	4.81	44495.5	1029.46	4.81	6188.5	147.074	4.02	47437.5	303.502	5.24	8717.5	754.646	5.26	25223.5	422.831	2.12	2660.5	1029.46	1.44	23120.5	3917.02	5.25	17883.5	2404.68	5.3	85186.5	1547.4	5.1	41193.5	2498.33
	4.78	44229.8	1174.88	4.78	6193.75	450.554	4.17	49526.8	243.063	5.23	8896.75	816.289	5.23	25777.8	463.028	2.34	2804.75	1174.88	1.6	25314.8	4143.44	5.23	17831.8	2581.05	5.28	86238.8	2045.23	5.08	40902.8	2540.02
	4.76	44425.2	1679.28	4.78	6299.25	370.636	4.29	51723.2	183.997	5.22	9042.25	828.86	5.2	26273.2	463.392	2.58	3019.25	1679.28	1.75	27795.2	4352.56

## Sheet: Fig. 5A
Strain		3-FBz	±	3-FC	±	2-FMA	±
		mM		mM		mM
P. putida KT2440		5.889	0.325	0.621	0.052	1.335	0.17
PMP0020 pSEVA228		0.27	0.147	4.13	0.518	1.72	0.092
PMP0001 pSEVA228		2.888	0.572	3.815	0.307	0.967	0.181
PMP0021 pSEVA228		6.323	0.11	0.466	0.077	2.486	0.095
PMP1021 pSEVA228		0	0	0	0	5.658	0.228
PMP1041		6.048	0.648	2.126	0.158	0.571	0.101
PMP1030 pSEVA228		6.052	0.648	2.128	0.157	0.57	0.237
PMP1002 pSEVA228		8.03	0.159	0.749	0.056	0.532	0.197

## Sheet: Fig. 5B
culture supernatant				purified 2-FMA				synthesized standard
Time	Absorbance (280 nm)			Time	Absorbance (280 nm)			Time	Absorbance (280 nm)
min				min				min
0	0			0	0			0	0
0.003	0.005			0.003	0.005			0.003	0.005
0.007	0.036			0.007	0.039			0.007	0.039
0.01	0.127			0.01	0.137			0.01	0.138
0.013	0.298			0.013	0.327			0.013	0.331
0.017	0.54			0.017	0.598			0.017	0.609
0.02	0.818			0.02	0.91			0.02	0.932
0.023	1.084			0.023	1.205			0.023	1.245
0.027	1.305			0.027	1.441			0.027	1.505
0.03	1.466			0.03	1.609			0.03	1.697
0.033	1.577			0.033	1.727			0.033	1.832
0.037	1.652			0.037	1.821			0.037	1.929
0.04	1.705			0.04	1.91			0.04	2.007
0.043	1.743			0.043	2			0.043	2.077
0.047	1.77			0.047	2.091			0.047	2.144
0.05	1.786			0.05	2.176			0.05	2.207
0.053	1.79			0.053	2.249			0.053	2.26
0.057	1.781			0.057	2.305			0.057	2.3
0.06	1.759			0.06	2.345			0.06	2.326
0.063	1.732			0.063	2.371			0.063	2.343
0.067	1.708			0.067	2.393			0.067	2.359
0.07	1.693			0.07	2.417			0.07	2.378
0.073	1.686			0.073	2.445			0.073	2.404
0.077	1.682			0.077	2.474			0.077	2.433
0.08	1.678			0.08	2.501			0.08	2.463
0.083	1.668			0.083	2.522			0.083	2.489
0.087	1.651			0.087	2.537			0.087	2.509
0.09	1.626			0.09	2.543			0.09	2.52
0.093	1.595			0.093	2.542			0.093	2.519
0.097	1.562			0.097	2.534			0.097	2.51
0.1	1.528			0.1	2.521			0.1	2.495
0.103	1.496			0.103	2.507			0.103	2.479
0.107	1.468			0.107	2.493			0.107	2.464
0.11	1.442			0.11	2.48			0.11	2.45
0.113	1.418			0.113	2.466			0.113	2.437
0.117	1.396			0.117	2.45			0.117	2.423
0.12	1.373			0.12	2.432			0.12	2.405
0.123	1.349			0.123	2.414			0.123	2.385
0.127	1.324			0.127	2.396			0.127	2.364
0.13	1.3			0.13	2.377			0.13	2.342
0.133	1.276			0.133	2.357			0.133	2.317
0.137	1.25			0.137	2.334			0.137	2.289
0.14	1.224			0.14	2.309			0.14	2.262
0.143	1.199			0.143	2.287			0.143	2.238
0.147	1.178			0.147	2.269			0.147	2.222
0.15	1.163			0.15	2.257			0.15	2.214
0.153	1.152			0.153	2.25			0.153	2.212
0.157	1.144			0.157	2.247			0.157	2.212
0.16	1.137			0.16	2.246			0.16	2.214
0.163	1.129			0.163	2.245			0.163	2.214
0.167	1.12			0.167	2.243			0.167	2.211
0.17	1.11			0.17	2.239			0.17	2.205
0.173	1.099			0.173	2.233			0.173	2.197
0.177	1.086			0.177	2.227			0.177	2.187
0.18	1.073			0.18	2.22			0.18	2.177
0.183	1.059			0.183	2.214			0.183	2.168
0.187	1.045			0.187	2.207			0.187	2.16
0.19	1.032			0.19	2.199			0.19	2.152
0.193	1.017			0.193	2.187			0.193	2.142
0.197	1.001			0.197	2.172			0.197	2.128
0.2	0.982			0.2	2.154			0.2	2.11
0.203	0.961			0.203	2.135			0.203	2.091
0.207	0.937			0.207	2.116			0.207	2.07
0.21	0.911			0.21	2.095			0.21	2.047
0.213	0.879			0.213	2.072			0.213	2.022
0.217	0.844			0.217	2.048			0.217	1.996
0.22	0.809			0.22	2.026			0.22	1.972
0.223	0.777			0.223	2.006			0.223	1.952
0.227	0.75			0.227	1.992			0.227	1.937
0.23	0.728			0.23	1.982			0.23	1.925
0.233	0.71			0.233	1.974			0.233	1.915
0.237	0.694			0.237	1.966			0.237	1.908
0.24	0.678			0.24	1.958			0.24	1.901
0.243	0.661			0.243	1.949			0.243	1.893
0.247	0.645			0.247	1.94			0.247	1.884
0.25	0.629			0.25	1.931			0.25	1.873
0.253	0.613			0.253	1.922			0.253	1.862
0.257	0.598			0.257	1.911			0.257	1.851
0.26	0.585			0.26	1.9			0.26	1.841
0.263	0.572			0.263	1.89			0.263	1.832
0.267	0.559			0.267	1.881			0.267	1.823
0.27	0.545			0.27	1.87			0.27	1.814
0.273	0.529			0.273	1.859			0.273	1.803
0.277	0.512			0.277	1.845			0.277	1.79
0.28	0.494			0.28	1.83			0.28	1.775
0.283	0.475			0.283	1.814			0.283	1.76
0.287	0.454			0.287	1.797			0.287	1.743
0.29	0.428			0.29	1.778			0.29	1.724
0.293	0.399			0.293	1.758			0.293	1.702
0.297	0.369			0.297	1.737			0.297	1.679
0.3	0.341			0.3	1.718			0.3	1.659
0.303	0.319			0.303	1.703			0.303	1.644
0.307	0.304			0.307	1.692			0.307	1.634
0.31	0.295			0.31	1.685			0.31	1.627
0.313	0.288			0.313	1.679			0.313	1.622
0.317	0.284			0.317	1.674			0.317	1.618
0.32	0.278			0.32	1.669			0.32	1.613
0.323	0.272			0.323	1.664			0.323	1.607
0.327	0.262			0.327	1.657			0.327	1.6
0.33	0.25			0.33	1.652			0.33	1.591
0.333	0.237			0.333	1.647			0.333	1.582
0.337	0.226			0.337	1.642			0.337	1.573
0.34	0.216			0.34	1.637			0.34	1.565
0.343	0.207			0.343	1.631			0.343	1.557
0.347	0.197			0.347	1.623			0.347	1.55
0.35	0.185			0.35	1.613			0.35	1.543
0.353	0.173			0.353	1.602			0.353	1.536
0.357	0.16			0.357	1.59			0.357	1.527
0.36	0.147			0.36	1.58			0.36	1.518
0.363	0.133			0.363	1.569			0.363	1.508
0.367	0.12			0.367	1.558			0.367	1.494
0.37	0.105			0.37	1.545			0.37	1.478
0.373	0.088			0.373	1.531			0.373	1.461
0.377	0.072			0.377	1.517			0.377	1.444
0.38	0.058			0.38	1.506			0.38	1.43
0.383	0.046			0.383	1.498			0.383	1.421
0.387	0.038			0.387	1.493			0.387	1.416
0.39	0.032			0.39	1.49			0.39	1.413
0.393	0.027			0.393	1.488			0.393	1.412
0.397	0.023			0.397	1.486			0.397	1.41
0.4	0.019			0.4	1.482			0.4	1.409
0.403	0.015			0.403	1.476			0.403	1.407
0.407	0.008			0.407	1.468			0.407	1.405
0.41	-0.000281			0.41	1.459			0.41	1.403
0.413	-0.01			0.413	1.451			0.413	1.4
0.417	-0.018			0.417	1.444			0.417	1.396
0.42	-0.027			0.42	1.44			0.42	1.391
0.423	-0.034			0.423	1.437			0.423	1.387
0.427	-0.04			0.427	1.434			0.427	1.381
0.43	-0.045			0.43	1.429			0.43	1.375
0.433	-0.05			0.433	1.424			0.433	1.367
0.437	-0.057			0.437	1.417			0.437	1.358
0.44	-0.065			0.44	1.409			0.44	1.349
0.443	-0.074			0.443	1.4			0.443	1.339
0.447	-0.084			0.447	1.39			0.447	1.327
0.45	-0.088			0.45	1.379			0.45	1.315
0.453	-0.061			0.453	1.368			0.453	1.303
0.457	0.046			0.457	1.359			0.457	1.293
0.46	0.251			0.46	1.351			0.46	1.286
0.463	0.493			0.463	1.346			0.463	1.282
0.467	0.668			0.467	1.343			0.467	1.279
0.47	0.707			0.47	1.341			0.47	1.275
0.473	0.612			0.473	1.339			0.473	1.27
0.477	0.433			0.477	1.336			0.477	1.265
0.48	0.235			0.48	1.333			0.48	1.26
0.483	0.064			0.483	1.329			0.483	1.256
0.487	-0.059			0.487	1.325			0.487	1.253
0.49	-0.134			0.49	1.322			0.49	1.249
0.493	-0.17			0.493	1.319			0.493	1.247
0.497	-0.181			0.497	1.318			0.497	1.246
0.5	-0.181			0.5	1.317			0.5	1.245
0.503	-0.178			0.503	1.315			0.503	1.245
0.507	-0.177			0.507	1.312			0.507	1.243
0.51	-0.18			0.51	1.307			0.51	1.239
0.513	-0.186			0.513	1.301			0.513	1.233
0.517	-0.193			0.517	1.295			0.517	1.226
0.52	-0.2			0.52	1.29			0.52	1.218
0.523	-0.205			0.523	1.284			0.523	1.208
0.527	-0.21			0.527	1.277			0.527	1.198
0.53	-0.216			0.53	1.268			0.53	1.188
0.533	-0.223			0.533	1.26			0.533	1.179
0.537	-0.23			0.537	1.252			0.537	1.173
0.54	-0.237			0.54	1.247			0.54	1.17
0.543	-0.242			0.543	1.243			0.543	1.169
0.547	-0.247			0.547	1.24			0.547	1.168
0.55	-0.25			0.55	1.237			0.55	1.168
0.553	-0.252			0.553	1.234			0.553	1.167
0.557	-0.252			0.557	1.229			0.557	1.165
0.56	-0.254			0.56	1.224			0.56	1.16
0.563	-0.256			0.563	1.217			0.563	1.153
0.567	-0.26			0.567	1.21			0.567	1.145
0.57	-0.265			0.57	1.203			0.57	1.138
0.573	-0.269			0.573	1.197			0.573	1.133
0.577	-0.274			0.577	1.192			0.577	1.13
0.58	-0.28			0.58	1.189			0.58	1.128
0.583	-0.286			0.583	1.185			0.583	1.125
0.587	-0.289			0.587	1.182			0.587	1.122
0.59	-0.29			0.59	1.178			0.59	1.119
0.593	-0.289			0.593	1.175			0.593	1.114
0.597	-0.288			0.597	1.171			0.597	1.108
0.6	-0.291			0.6	1.168			0.6	1.101
0.603	-0.298			0.603	1.164			0.603	1.094
0.607	-0.307			0.607	1.159			0.607	1.086
0.61	-0.318			0.61	1.152			0.61	1.079
0.613	-0.329			0.613	1.144			0.613	1.072
0.617	-0.337			0.617	1.136			0.617	1.067
0.62	-0.343			0.62	1.129			0.62	1.062
0.623	-0.349			0.623	1.123			0.623	1.059
0.627	-0.355			0.627	1.116			0.627	1.056
0.63	-0.361			0.63	1.108			0.63	1.052
0.633	-0.368			0.633	1.099			0.633	1.047
0.637	-0.375			0.637	1.089			0.637	1.04
0.64	-0.383			0.64	1.079			0.64	1.032
0.643	-0.391			0.643	1.07			0.643	1.022
0.647	-0.402			0.647	1.062			0.647	1.012
0.65	-0.412			0.65	1.057			0.65	1.002
0.653	-0.422			0.653	1.053			0.653	0.992
0.657	-0.43			0.657	1.052			0.657	0.983
0.66	-0.436			0.66	1.049			0.66	0.977
0.663	-0.441			0.663	1.045			0.663	0.971
0.667	-0.445			0.667	1.035			0.667	0.968
0.67	-0.448			0.67	1.021			0.67	0.966
0.673	-0.453			0.673	1.003			0.673	0.965
0.677	-0.459			0.677	0.98			0.677	0.964
0.68	-0.469			0.68	0.956			0.68	0.96
0.683	-0.483			0.683	0.931			0.683	0.954
0.687	-0.499			0.687	0.907			0.687	0.944
0.69	-0.517			0.69	0.884			0.69	0.93
0.693	-0.537			0.693	0.862			0.693	0.913
0.697	-0.559			0.697	0.842			0.697	0.892
0.7	-0.583			0.7	0.826			0.7	0.868
0.703	-0.607			0.703	0.814			0.703	0.843
0.707	-0.629			0.707	0.805			0.707	0.818
0.71	-0.649			0.71	0.799			0.71	0.795
0.713	-0.666			0.713	0.795			0.713	0.771
0.717	-0.682			0.717	0.794			0.717	0.749
0.72	-0.695			0.72	0.794			0.72	0.728
0.723	-0.707			0.723	0.795			0.723	0.708
0.727	-0.716			0.727	0.797			0.727	0.692
0.73	-0.722			0.73	0.802			0.73	0.679
0.733	-0.723			0.733	0.809			0.733	0.67
0.737	-0.721			0.737	0.82			0.737	0.664
0.74	-0.715			0.74	0.833			0.74	0.66
0.743	-0.708			0.743	0.847			0.743	0.66
0.747	-0.7			0.747	0.862			0.747	0.661
0.75	-0.691			0.75	0.877			0.75	0.665
0.753	-0.683			0.753	0.892			0.753	0.672
0.757	-0.672			0.757	0.907			0.757	0.683
0.76	-0.659			0.76	0.92			0.76	0.696
0.763	-0.64			0.763	0.933			0.763	0.71
0.767	-0.61			0.767	0.943			0.767	0.726
0.77	-0.562			0.77	0.951			0.77	0.742
0.773	-0.501			0.773	0.955			0.773	0.758
0.777	-0.447			0.777	0.956			0.777	0.773
0.78	-0.417			0.78	0.954			0.78	0.787
0.783	-0.42			0.783	0.948			0.783	0.8
0.787	-0.448			0.787	0.94			0.787	0.81
0.79	-0.49			0.79	0.931			0.79	0.816
0.793	-0.533			0.793	0.921			0.793	0.819
0.797	-0.57			0.797	0.912			0.797	0.819
0.8	-0.599			0.8	0.904			0.8	0.816
0.803	-0.62			0.803	0.898			0.803	0.81
0.807	-0.635			0.807	0.895			0.807	0.802
0.81	-0.644			0.81	0.895			0.81	0.793
0.813	-0.65			0.813	0.896			0.813	0.783
0.817	-0.655			0.817	0.899			0.817	0.772
0.82	-0.659			0.82	0.903			0.82	0.762
0.823	-0.663			0.823	0.908			0.823	0.753
0.827	-0.667			0.827	0.914			0.827	0.745
0.83	-0.671			0.83	0.921			0.83	0.739
0.833	-0.672			0.833	0.931			0.833	0.737
0.837	-0.672			0.837	0.942			0.837	0.738
0.84	-0.667			0.84	0.955			0.84	0.743
0.843	-0.658			0.843	0.968			0.843	0.75
0.847	-0.643			0.847	0.984			0.847	0.758
0.85	-0.62			0.85	1.009			0.85	0.768
0.853	-0.583			0.853	1.055			0.853	0.775
0.857	-0.519			0.857	1.146			0.857	0.776
0.86	-0.399			0.86	1.326			0.86	0.77
0.863	-0.182			0.863	1.644			0.863	0.758
0.867	0.163			0.867	2.129			0.867	0.743
0.87	0.622			0.87	2.761			0.87	0.726
0.873	1.122			0.873	3.474			0.873	0.71
0.877	1.552			0.877	4.188			0.877	0.695
0.88	1.803			0.88	4.839			0.88	0.68
0.883	1.815			0.883	5.402			0.883	0.668
0.887	1.594			0.887	5.915			0.887	0.658
0.89	1.208			0.89	6.477			0.89	0.652
0.893	0.753			0.893	7.175			0.893	0.65
0.897	0.316			0.897	7.976			0.897	0.65
0.9	-0.048			0.9	8.699			0.9	0.652
0.903	-0.318			0.903	9.1			0.903	0.656
0.907	-0.499			0.907	9.008			0.907	0.659
0.91	-0.61			0.91	8.415			0.91	0.659
0.913	-0.671			0.913	7.475			0.913	0.658
0.917	-0.7			0.917	6.422			0.917	0.655
0.92	-0.71			0.92	5.47			0.92	0.652
0.923	-0.708			0.923	4.749			0.923	0.649
0.927	-0.7			0.927	4.293			0.927	0.646
0.93	-0.692			0.93	4.053			0.93	0.643
0.933	-0.684			0.933	3.944			0.933	0.64
0.937	-0.68			0.937	3.877			0.937	0.635
0.94	-0.679			0.94	3.787			0.94	0.628
0.943	-0.68			0.943	3.644			0.943	0.619
0.947	-0.684			0.947	3.449			0.947	0.607
0.95	-0.688			0.95	3.219			0.95	0.592
0.953	-0.69			0.953	2.982			0.953	0.576
0.957	-0.686			0.957	2.762			0.957	0.559
0.96	-0.673			0.96	2.576			0.96	0.544
0.963	-0.652			0.963	2.43			0.963	0.534
0.967	-0.631			0.967	2.312			0.967	0.529
0.97	-0.623			0.97	2.2			0.97	0.528
0.973	-0.639			0.973	2.067			0.973	0.529
0.977	-0.683			0.977	1.896			0.977	0.53
0.98	-0.741			0.98	1.692			0.98	0.528
0.983	-0.792			0.983	1.48			0.983	0.523
0.987	-0.813			0.987	1.294			0.987	0.514
0.99	-0.791			0.99	1.164			0.99	0.503
0.993	-0.73			0.993	1.103			0.993	0.492
0.997	-0.646			0.997	1.104			0.997	0.483
1	-0.558			1	1.148			1	0.476
1.003	-0.483			1.003	1.21			1.003	0.474
1.007	-0.432			1.007	1.272			1.007	0.473
1.01	-0.407			1.01	1.32			1.01	0.474
1.013	-0.406			1.013	1.35			1.013	0.475
1.017	-0.425			1.017	1.364			1.017	0.474
1.02	-0.456			1.02	1.367			1.02	0.473
1.023	-0.493			1.023	1.365			1.023	0.47
1.027	-0.532			1.027	1.363			1.027	0.466
1.03	-0.572			1.03	1.361			1.03	0.461
1.033	-0.609			1.033	1.362			1.033	0.458
1.037	-0.643			1.037	1.365			1.037	0.457
1.04	-0.675			1.04	1.366			1.04	0.457
1.043	-0.704			1.043	1.365			1.043	0.457
1.047	-0.731			1.047	1.36			1.047	0.458
1.05	-0.752			1.05	1.351			1.05	0.458
1.053	-0.769			1.053	1.338			1.053	0.458
1.057	-0.779			1.057	1.324			1.057	0.459
1.06	-0.785			1.06	1.313			1.06	0.461
1.063	-0.789			1.063	1.31			1.063	0.466
1.067	-0.789			1.067	1.322			1.067	0.473
1.07	-0.788			1.07	1.354			1.07	0.481
1.073	-0.784			1.073	1.411			1.073	0.489
1.077	-0.778			1.077	1.5			1.077	0.495
1.08	-0.773			1.08	1.623			1.08	0.497
1.083	-0.772			1.083	1.78			1.083	0.495
1.087	-0.775			1.087	1.966			1.087	0.489
1.09	-0.785			1.09	2.173			1.09	0.48
1.093	-0.798			1.093	2.389			1.093	0.467
1.097	-0.813			1.097	2.6			1.097	0.452
1.1	-0.828			1.1	2.793			1.1	0.438
1.103	-0.843			1.103	2.954			1.103	0.427
1.107	-0.858			1.107	3.075			1.107	0.422
1.11	-0.87			1.11	3.151			1.11	0.421
1.113	-0.879			1.113	3.182			1.113	0.425
1.117	-0.883			1.117	3.171			1.117	0.432
1.12	-0.881			1.12	3.123			1.12	0.441
1.123	-0.876			1.123	3.046			1.123	0.451
1.127	-0.87			1.127	2.945			1.127	0.461
1.13	-0.864			1.13	2.828			1.13	0.471
1.133	-0.859			1.133	2.703			1.133	0.48
1.137	-0.857			1.137	2.576			1.137	0.488
1.14	-0.854			1.14	2.456			1.14	0.495
1.143	-0.851			1.143	2.346			1.143	0.499
1.147	-0.846			1.147	2.252			1.147	0.501
1.15	-0.839			1.15	2.175			1.15	0.501
1.153	-0.829			1.153	2.117			1.153	0.503
1.157	-0.817			1.157	2.078			1.157	0.505
1.16	-0.801			1.16	2.059			1.16	0.509
1.163	-0.78			1.163	2.059			1.163	0.512
1.167	-0.755			1.167	2.076			1.167	0.515
1.17	-0.727			1.17	2.106			1.17	0.517
1.173	-0.696			1.173	2.144			1.173	0.518
1.177	-0.663			1.177	2.185			1.177	0.519
1.18	-0.623			1.18	2.232			1.18	0.522
1.183	-0.533			1.183	2.335			1.183	0.528
1.187	-0.262			1.187	2.664			1.187	0.551
1.19	0.44			1.19	3.537			1.19	0.651
1.193	1.858			1.193	5.315			1.193	0.98
1.197	4.189			1.197	8.221			1.197	1.774
1.2	7.431			1.2	12.213			1.2	3.269
1.203	11.307			1.203	16.917			1.203	5.605
1.207	15.226			1.207	21.619			1.207	8.722
1.21	18.393			1.21	25.4			1.21	12.257
1.213	20.106			1.213	27.462			1.213	15.535
1.217	20.047			1.217	27.449			1.217	17.78
1.22	18.378			1.22	25.551			1.22	18.463
1.223	15.618			1.223	22.354			1.223	17.522
1.227	12.394			1.227	18.57			1.227	15.326
1.23	9.236			1.23	14.797			1.23	12.464
1.233	6.465			1.233	11.412			1.233	9.5
1.237	4.201			1.237	8.567			1.237	6.827
1.24	2.425			1.24	6.263			1.24	4.627
1.243	1.058			1.243	4.429			1.243	2.92
1.247	0.015			1.247	2.986			1.247	1.639
1.25	-0.772			1.25	1.867			1.25	0.694
1.253	-1.347			1.253	1.025			1.253	0.01
1.257	-1.744			1.257	0.42			1.257	-0.47
1.26	-1.993			1.26	0.013			1.26	-0.783
1.263	-2.125			1.263	-0.236			1.263	-0.962
1.267	-2.173			1.267	-0.369			1.267	-1.038
1.27	-2.166			1.27	-0.423			1.27	-1.04
1.273	-2.126			1.273	-0.425			1.273	-0.996
1.277	-2.066			1.277	-0.397			1.277	-0.924
1.28	-1.997			1.28	-0.35			1.28	-0.841
1.283	-1.922			1.283	-0.291			1.283	-0.751
1.287	-1.843			1.287	-0.224			1.287	-0.66
1.29	-1.758			1.29	-0.149			1.29	-0.567
1.293	-1.668			1.293	-0.069			1.293	-0.473
1.297	-1.577			1.297	0.015			1.297	-0.379
1.3	-1.487			1.3	0.098			1.3	-0.288
1.303	-1.402			1.303	0.178			1.303	-0.203
1.307	-1.327			1.307	0.252			1.307	-0.125
1.31	-1.26			1.31	0.316			1.31	-0.053
1.313	-1.203			1.313	0.372			1.313	0.011
1.317	-1.154			1.317	0.417			1.317	0.067
1.32	-1.114			1.32	0.454			1.32	0.116
1.323	-1.081			1.323	0.482			1.323	0.158
1.327	-1.056			1.327	0.505			1.327	0.193
1.33	-1.035			1.33	0.522			1.33	0.222
1.333	-1.02			1.333	0.535			1.333	0.244
1.337	-1.009			1.337	0.544			1.337	0.262
1.34	-0.999			1.34	0.551			1.34	0.276
1.343	-0.983			1.343	0.555			1.343	0.289
1.347	-0.949			1.347	0.556			1.347	0.302
1.35	-0.897			1.35	0.558			1.35	0.315
1.353	-0.845			1.353	0.561			1.353	0.327
1.357	-0.814			1.357	0.564			1.357	0.337
1.36	-0.814			1.36	0.567			1.36	0.346
1.363	-0.841			1.363	0.568			1.363	0.354
1.367	-0.88			1.367	0.568			1.367	0.361
1.37	-0.917			1.37	0.567			1.37	0.368
1.373	-0.945			1.373	0.568			1.373	0.374
1.377	-0.959			1.377	0.57			1.377	0.381
1.38	-0.962			1.38	0.574			1.38	0.391
1.383	-0.958			1.383	0.58			1.383	0.402
1.387	-0.952			1.387	0.587			1.387	0.416
1.39	-0.946			1.39	0.594			1.39	0.431
1.393	-0.942			1.393	0.601			1.393	0.444
1.397	-0.938			1.397	0.608			1.397	0.455
1.4	-0.934			1.4	0.613			1.4	0.465
1.403	-0.93			1.403	0.617			1.403	0.474
1.407	-0.925			1.407	0.619			1.407	0.481
1.41	-0.923			1.41	0.621			1.41	0.486
1.413	-0.922			1.413	0.622			1.413	0.489
1.417	-0.922			1.417	0.623			1.417	0.491
1.42	-0.923			1.42	0.626			1.42	0.493
1.423	-0.923			1.423	0.63			1.423	0.496
1.427	-0.922			1.427	0.635			1.427	0.5
1.43	-0.919			1.43	0.64			1.43	0.506
1.433	-0.913			1.433	0.645			1.433	0.513
1.437	-0.907			1.437	0.65			1.437	0.52
1.44	-0.899			1.44	0.655			1.44	0.525
1.443	-0.891			1.443	0.661			1.443	0.528
1.447	-0.884			1.447	0.665			1.447	0.531
1.45	-0.878			1.45	0.668			1.45	0.533
1.453	-0.875			1.453	0.67			1.453	0.536
1.457	-0.872			1.457	0.671			1.457	0.539
1.46	-0.868			1.46	0.673			1.46	0.542
1.463	-0.863			1.463	0.677			1.463	0.546
1.467	-0.855			1.467	0.683			1.467	0.552
1.47	-0.844			1.47	0.696			1.47	0.56
1.473	-0.828			1.473	0.716			1.473	0.569
1.477	-0.81			1.477	0.743			1.477	0.579
1.48	-0.789			1.48	0.775			1.48	0.591
1.483	-0.769			1.483	0.809			1.483	0.604
1.487	-0.751			1.487	0.841			1.487	0.617
1.49	-0.738			1.49	0.866			1.49	0.632
1.493	-0.73			1.493	0.883			1.493	0.649
1.497	-0.725			1.497	0.893			1.497	0.668
1.5	-0.723			1.5	0.898			1.5	0.687
1.503	-0.721			1.503	0.902			1.503	0.705
1.507	-0.72			1.507	0.906			1.507	0.721
1.51	-0.717			1.51	0.913			1.51	0.737
1.513	-0.713			1.513	0.922			1.513	0.751
1.517	-0.709			1.517	0.933			1.517	0.764
1.52	-0.705			1.52	0.946			1.52	0.777
1.523	-0.7			1.523	0.961			1.523	0.788
1.527	-0.694			1.527	0.978			1.527	0.797
1.53	-0.687			1.53	0.998			1.53	0.805
1.533	-0.677			1.533	1.021			1.533	0.811
1.537	-0.666			1.537	1.049			1.537	0.818
1.54	-0.655			1.54	1.081			1.54	0.824
1.543	-0.644			1.543	1.118			1.543	0.831
1.547	-0.631			1.547	1.16			1.547	0.836
1.55	-0.615			1.55	1.211			1.55	0.842
1.553	-0.596			1.553	1.271			1.553	0.848
1.557	-0.573			1.557	1.344			1.557	0.853
1.56	-0.547			1.56	1.432			1.56	0.859
1.563	-0.519			1.563	1.538			1.563	0.864
1.567	-0.486			1.567	1.664			1.567	0.87
1.57	-0.449			1.57	1.811			1.57	0.875
1.573	-0.404			1.573	1.979			1.573	0.88
1.577	-0.349			1.577	2.161			1.577	0.885
1.58	-0.282			1.58	2.344			1.58	0.891
1.583	-0.2			1.583	2.512			1.583	0.898
1.587	-0.099			1.587	2.647			1.587	0.905
1.59	0.025			1.59	2.732			1.59	0.91
1.593	0.176			1.593	2.755			1.593	0.912
1.597	0.357			1.597	2.712			1.597	0.913
1.6	0.566			1.6	2.605			1.6	0.913
1.603	0.797			1.603	2.447			1.603	0.912
1.607	1.037			1.607	2.255			1.607	0.912
1.61	1.267			1.61	2.051			1.61	0.911
1.613	1.463			1.613	1.85			1.613	0.911
1.617	1.605			1.617	1.669			1.617	0.911
1.62	1.674			1.62	1.515			1.62	0.911
1.623	1.663			1.623	1.391			1.623	0.911
1.627	1.572			1.627	1.298			1.627	0.912
1.63	1.41			1.63	1.23			1.63	0.913
1.633	1.197			1.633	1.183			1.633	0.914
1.637	0.953			1.637	1.151			1.637	0.916
1.64	0.7			1.64	1.13			1.64	0.918
1.643	0.456			1.643	1.118			1.643	0.92
1.647	0.235			1.647	1.111			1.647	0.922
1.65	0.046			1.65	1.107			1.65	0.923
1.653	-0.109			1.653	1.106			1.653	0.925
1.657	-0.232			1.657	1.106			1.657	0.927
1.66	-0.326			1.66	1.107			1.66	0.927
1.663	-0.397			1.663	1.107			1.663	0.927
1.667	-0.451			1.667	1.108			1.667	0.926
1.67	-0.491			1.67	1.109			1.67	0.925
1.673	-0.522			1.673	1.11			1.673	0.925
1.677	-0.544			1.677	1.109			1.677	0.926
1.68	-0.56			1.68	1.108			1.68	0.926
1.683	-0.571			1.683	1.104			1.683	0.926
1.687	-0.579			1.687	1.099			1.687	0.924
1.69	-0.586			1.69	1.094			1.69	0.923
1.693	-0.592			1.693	1.089			1.693	0.923
1.697	-0.597			1.697	1.084			1.697	0.925
1.7	-0.601			1.7	1.078			1.7	0.928
1.703	-0.604			1.703	1.073			1.703	0.931
1.707	-0.603			1.707	1.067			1.707	0.933
1.71	-0.601			1.71	1.062			1.71	0.934
1.713	-0.599			1.713	1.058			1.713	0.935
1.717	-0.597			1.717	1.055			1.717	0.937
1.72	-0.596			1.72	1.053			1.72	0.939
1.723	-0.596			1.723	1.053			1.723	0.944
1.727	-0.596			1.727	1.055			1.727	0.949
1.73	-0.596			1.73	1.058			1.73	0.953
1.733	-0.596			1.733	1.061			1.733	0.956
1.737	-0.595			1.737	1.064			1.737	0.956
1.74	-0.593			1.74	1.066			1.74	0.957
1.743	-0.592			1.743	1.067			1.743	0.958
1.747	-0.589			1.747	1.065			1.747	0.959
1.75	-0.585			1.75	1.063			1.75	0.961
1.753	-0.579			1.753	1.06			1.753	0.962
1.757	-0.573			1.757	1.059			1.757	0.96
1.76	-0.567			1.76	1.06			1.76	0.958
1.763	-0.56			1.763	1.065			1.763	0.955
1.767	-0.551			1.767	1.076			1.767	0.954
1.77	-0.541			1.77	1.095			1.77	0.954
1.773	-0.529			1.773	1.123			1.773	0.956
1.777	-0.514			1.777	1.161			1.777	0.958
1.78	-0.497			1.78	1.21			1.78	0.959
1.783	-0.48			1.783	1.273			1.783	0.959
1.787	-0.462			1.787	1.349			1.787	0.958
1.79	-0.445			1.79	1.442			1.79	0.957
1.793	-0.428			1.793	1.553			1.793	0.958
1.797	-0.412			1.797	1.682			1.797	0.96
1.8	-0.398			1.8	1.832			1.8	0.963
1.803	-0.386			1.803	2.005			1.803	0.965
1.807	-0.376			1.807	2.202			1.807	0.966
1.81	-0.371			1.81	2.426			1.81	0.965
1.813	-0.369			1.813	2.68			1.813	0.964
1.817	-0.371			1.817	2.965			1.817	0.965
1.82	-0.376			1.82	3.282			1.82	0.967
1.823	-0.384			1.823	3.627			1.823	0.969
1.827	-0.394			1.827	3.997			1.827	0.97
1.83	-0.406			1.83	4.383			1.83	0.971
1.833	-0.421			1.833	4.78			1.833	0.971
1.837	-0.435			1.837	5.178			1.837	0.973
1.84	-0.449			1.84	5.569			1.84	0.977
1.843	-0.462			1.843	5.947			1.843	0.982
1.847	-0.472			1.847	6.304			1.847	0.988
1.85	-0.481			1.85	6.634			1.85	0.996
1.853	-0.487			1.853	6.933			1.853	1.008
1.857	-0.491			1.857	7.196			1.857	1.042
1.86	-0.491			1.86	7.42			1.86	1.134
1.863	-0.487			1.863	7.602			1.863	1.358
1.867	-0.477			1.867	7.741			1.867	1.815
1.87	-0.458			1.87	7.839			1.87	2.619
1.873	-0.426			1.873	7.914			1.873	3.867
1.877	-0.378			1.877	8.003			1.877	5.615
1.88	-0.31			1.88	8.164			1.88	7.868
1.883	-0.218			1.883	8.462			1.883	10.581
1.887	-0.098			1.887	8.952			1.887	13.671
1.89	0.051			1.89	9.664			1.89	17.04
1.893	0.231			1.893	10.607			1.893	20.597
1.897	0.44			1.897	11.773			1.897	24.27
1.9	0.675			1.9	13.158			1.9	28.008
1.903	0.932			1.903	14.78			1.903	31.783
1.907	1.205			1.907	16.699			1.907	35.593
1.91	1.491			1.91	19.029			1.91	39.467
1.913	1.787			1.913	21.925			1.913	43.484
1.917	2.088			1.917	25.547			1.917	47.776
1.92	2.394			1.92	30.019			1.92	52.51
1.923	2.703			1.923	35.395			1.923	57.85
1.927	3.015			1.927	41.658			1.927	63.936
1.93	3.328			1.93	48.746			1.93	70.871
1.933	3.644			1.933	56.597			1.933	78.722
1.937	3.961			1.937	65.155			1.937	87.495
1.94	4.279			1.94	74.362			1.94	97.093
1.943	4.594			1.943	84.109			1.943	107.283
1.947	4.904			1.947	94.206			1.947	117.698
1.95	5.211			1.95	104.38			1.95	127.882
1.953	5.514			1.953	114.31			1.953	137.379
1.957	5.816			1.957	123.686			1.957	145.821
1.96	6.12			1.96	132.252			1.96	152.987
1.963	6.429			1.963	139.824			1.963	158.822
1.967	6.747			1.967	146.282			1.967	163.408
1.97	7.077			1.97	151.563			1.97	166.914
1.973	7.422			1.973	155.66			1.973	169.541
1.977	7.784			1.977	158.628			1.977	171.483
1.98	8.162			1.98	160.58			1.98	172.899
1.983	8.548			1.983	161.673			1.983	173.907
1.987	8.937			1.987	162.087			1.987	174.593
1.99	9.319			1.99	162.002			1.99	175.011
1.993	9.686			1.993	161.571			1.993	175.201
1.997	10.028			1.997	160.916			1.997	175.195
2	10.338			2	160.122			2	175.022
2.003	10.605			2.003	159.243			2.003	174.707
2.007	10.823			2.007	158.311			2.007	174.275
2.01	10.986			2.01	157.344			2.01	173.745
2.013	11.09			2.013	156.349			2.013	173.135
2.017	11.133			2.017	155.332			2.017	172.461
2.02	11.115			2.02	154.298			2.02	171.736
2.023	11.036			2.023	153.25			2.023	170.971
2.027	10.898			2.027	152.191			2.027	170.176
2.03	10.704			2.03	151.123			2.03	169.355
2.033	10.458			2.033	150.048			2.033	168.511
2.037	10.162			2.037	148.966			2.037	167.648
2.04	9.82			2.04	147.881			2.04	166.768
2.043	9.437			2.043	146.792			2.043	165.876
2.047	9.019			2.047	145.7			2.047	164.975
2.05	8.572			2.05	144.605			2.05	164.066
2.053	8.102			2.053	143.506			2.053	163.149
2.057	7.616			2.057	142.407			2.057	162.224
2.06	7.119			2.06	141.306			2.06	161.292
2.063	6.615			2.063	140.206			2.063	160.353
2.067	6.109			2.067	139.105			2.067	159.41
2.07	5.607			2.07	138.005			2.07	158.464
2.073	5.114			2.073	136.904			2.073	157.517
2.077	4.643			2.077	135.804			2.077	156.571
2.08	4.214			2.08	134.703			2.08	155.627
2.083	3.87			2.083	133.605			2.083	154.688
2.087	3.677			2.087	132.509			2.087	153.753
2.09	3.72			2.09	131.417			2.09	152.826
2.093	4.085			2.093	130.331			2.093	151.905
2.097	4.848			2.097	129.249			2.097	150.99
2.1	6.054			2.1	128.173			2.1	150.082
2.103	7.714			2.103	127.104			2.103	149.181
2.107	9.803			2.107	126.041			2.107	148.287
2.11	12.263			2.11	124.987			2.11	147.401
2.113	15.017			2.113	123.939			2.113	146.522
2.117	17.986			2.117	122.899			2.117	145.649
2.12	21.102			2.12	121.865			2.12	144.782
2.123	24.329			2.123	120.835			2.123	143.919
2.127	27.656			2.127	119.811			2.127	143.06
2.13	31.093			2.13	118.792			2.13	142.204
2.133	34.653			2.133	117.777			2.133	141.348
2.137	38.346			2.137	116.766			2.137	140.494
2.14	42.169			2.14	115.758			2.14	139.64
2.143	46.111			2.143	114.753			2.143	138.788
2.147	50.17			2.147	113.752			2.147	137.939
2.15	54.356			2.15	112.754			2.15	137.092
2.153	58.704			2.153	111.757			2.153	136.247
2.157	63.25			2.157	110.761			2.157	135.405
2.16	68.009			2.16	109.767			2.16	134.565
2.163	72.935			2.163	108.775			2.163	133.727
2.167	77.909			2.167	107.786			2.167	132.892
2.17	82.746			2.17	106.801			2.17	132.059
2.173	87.234			2.173	105.817			2.173	131.227
2.177	91.179			2.177	104.834			2.177	130.398
2.18	94.448			2.18	103.85			2.18	129.57
2.183	96.985			2.183	102.868			2.183	128.744
2.187	98.809			2.187	101.887			2.187	127.92
2.19	99.999			2.19	100.909			2.19	127.101
2.193	100.664			2.193	99.933			2.193	126.288
2.197	100.925			2.197	98.959			2.197	125.48
2.2	100.89			2.2	97.987			2.2	124.676
2.203	100.648			2.203	97.018			2.203	123.874
2.207	100.263			2.207	96.052			2.207	123.073
2.21	99.777			2.21	95.089			2.21	122.273
2.213	99.219			2.213	94.128			2.213	121.475
2.217	98.605			2.217	93.169			2.217	120.678
2.22	97.947			2.22	92.214			2.22	119.884
2.223	97.253			2.223	91.261			2.223	119.092
2.227	96.531			2.227	90.31			2.227	118.301
2.23	95.786			2.23	89.36			2.23	117.514
2.233	95.026			2.233	88.413			2.233	116.729
2.237	94.252			2.237	87.469			2.237	115.948
2.24	93.469			2.24	86.528			2.24	115.171
2.243	92.677			2.243	85.592			2.243	114.396
2.247	91.88			2.247	84.661			2.247	113.622
2.25	91.077			2.25	83.735			2.25	112.847
2.253	90.271			2.253	82.814			2.253	112.07
2.257	89.465			2.257	81.896			2.257	111.293
2.26	88.661			2.26	80.983			2.26	110.514
2.263	87.859			2.263	80.073			2.263	109.737
2.267	87.061			2.267	79.167			2.267	108.961
2.27	86.266			2.27	78.264			2.27	108.187
2.273	85.472			2.273	77.364			2.273	107.413
2.277	84.679			2.277	76.466			2.277	106.639
2.28	83.886			2.28	75.572			2.28	105.864
2.283	83.095			2.283	74.681			2.283	105.087
2.287	82.307			2.287	73.794			2.287	104.31
2.29	81.522			2.29	72.909			2.29	103.532
2.293	80.741			2.293	72.028			2.293	102.756
2.297	79.962			2.297	71.149			2.297	101.982
2.3	79.185			2.3	70.272			2.3	101.209
2.303	78.408			2.303	69.4			2.303	100.436
2.307	77.632			2.307	68.53			2.307	99.663
2.31	76.856			2.31	67.664			2.31	98.89
2.313	76.082			2.313	66.8			2.313	98.116
2.317	75.308			2.317	65.939			2.317	97.341
2.32	74.537			2.32	65.081			2.32	96.567
2.323	73.767			2.323	64.224			2.323	95.795
2.327	73.001			2.327	63.37			2.327	95.025
2.33	72.236			2.33	62.518			2.33	94.257
2.333	71.47			2.333	61.667			2.333	93.491
2.337	70.702			2.337	60.819			2.337	92.727
2.34	69.934			2.34	59.973			2.34	91.965
2.343	69.166			2.343	59.129			2.343	91.205
2.347	68.402			2.347	58.285			2.347	90.446
2.35	67.641			2.35	57.443			2.35	89.69
2.353	66.883			2.353	56.603			2.353	88.937
2.357	66.127			2.357	55.765			2.357	88.188
2.36	65.372			2.36	54.931			2.36	87.441
2.363	64.619			2.363	54.101			2.363	86.694
2.367	63.868			2.367	53.274			2.367	85.948
2.37	63.119			2.37	52.451			2.37	85.203
2.373	62.37			2.373	51.633			2.373	84.46
2.377	61.622			2.377	50.818			2.377	83.721
2.38	60.875			2.38	50.006			2.38	82.985
2.383	60.127			2.383	49.195			2.383	82.253
2.387	59.379			2.387	48.387			2.387	81.523
2.39	58.631			2.39	47.581			2.39	80.795
2.393	57.882			2.393	46.778			2.393	80.067
2.397	57.132			2.397	45.979			2.397	79.338
2.4	56.381			2.4	45.183			2.4	78.609
2.403	55.628			2.403	44.39			2.403	77.882
2.407	54.873			2.407	43.6			2.407	77.156
2.41	54.117			2.41	42.814			2.41	76.431
2.413	53.359			2.413	42.032			2.413	75.709
2.417	52.596			2.417	41.254			2.417	74.988
2.42	51.83			2.42	40.48			2.42	74.267
2.423	51.06			2.423	39.712			2.423	73.548
2.427	50.287			2.427	38.948			2.427	72.831
2.43	49.511			2.43	38.189			2.43	72.116
2.433	48.73			2.433	37.435			2.433	71.403
2.437	47.945			2.437	36.686			2.437	70.689
2.44	47.154			2.44	35.944			2.44	69.975
2.443	46.359			2.443	35.209			2.443	69.263
2.447	45.56			2.447	34.481			2.447	68.553
2.45	44.757			2.45	33.76			2.45	67.844
2.453	43.95			2.453	33.045			2.453	67.137
2.457	43.138			2.457	32.337			2.457	66.43
2.46	42.323			2.46	31.636			2.46	65.725
2.463	41.504			2.463	30.942			2.463	65.021
2.467	40.682			2.467	30.256			2.467	64.318
2.47	39.859			2.47	29.579			2.47	63.616
2.473	39.035			2.473	28.912			2.473	62.914
2.477	38.211			2.477	28.257			2.477	62.214
2.48	37.385			2.48	27.614			2.48	61.516
2.483	36.56			2.483	26.984			2.483	60.82
2.487	35.735			2.487	26.365			2.487	60.127
2.49	34.911			2.49	25.756			2.49	59.436
2.493	34.088			2.493	25.159			2.493	58.748
2.497	33.266			2.497	24.573			2.497	58.062
2.5	32.445			2.5	23.999			2.5	57.379
2.503	31.626			2.503	23.44			2.503	56.696
2.507	30.809			2.507	22.897			2.507	56.015
2.51	29.996			2.51	22.369			2.51	55.334
2.513	29.189			2.513	21.857			2.513	54.656
2.517	28.386			2.517	21.36			2.517	53.979
2.52	27.588			2.52	20.876			2.52	53.306
2.523	26.796			2.523	20.405			2.523	52.635
2.527	26.011			2.527	19.948			2.527	51.967
2.53	25.232			2.53	19.503			2.53	51.299
2.533	24.46			2.533	19.072			2.533	50.634
2.537	23.695			2.537	18.652			2.537	49.97
2.54	22.935			2.54	18.242			2.54	49.308
2.543	22.184			2.543	17.842			2.543	48.649
2.547	21.442			2.547	17.451			2.547	47.99
2.55	20.712			2.55	17.069			2.55	47.331
2.553	19.993			2.553	16.695			2.553	46.673
2.557	19.286			2.557	16.328			2.557	46.016
2.56	18.592			2.56	15.969			2.56	45.361
2.563	17.911			2.563	15.615			2.563	44.707
2.567	17.242			2.567	15.266			2.567	44.054
2.57	16.586			2.57	14.92			2.57	43.4
2.573	15.943			2.573	14.577			2.573	42.747
2.577	15.315			2.577	14.237			2.577	42.095
2.58	14.7			2.58	13.9			2.58	41.445
2.583	14.099			2.583	13.565			2.583	40.797
2.587	13.514			2.587	13.231			2.587	40.152
2.59	12.946			2.59	12.898			2.59	39.509
2.593	12.396			2.593	12.567			2.593	38.867
2.597	11.864			2.597	12.237			2.597	38.225
2.6	11.351			2.6	11.909			2.6	37.584
2.603	10.856			2.603	11.583			2.603	36.944
2.607	10.378			2.607	11.257			2.607	36.307
2.61	9.915			2.61	10.931			2.61	35.672
2.613	9.468			2.613	10.606			2.613	35.04
2.617	9.035			2.617	10.283			2.617	34.409
2.62	8.619			2.62	9.965			2.62	33.777
2.623	8.22			2.623	9.65			2.623	33.146
2.627	7.838			2.627	9.341			2.627	32.516
2.63	7.474			2.63	9.038			2.63	31.887
2.633	7.126			2.633	8.74			2.633	31.259
2.637	6.793			2.637	8.448			2.637	30.635
2.64	6.474			2.64	8.163			2.64	30.013
2.643	6.168			2.643	7.884			2.643	29.395
2.647	5.875			2.647	7.612			2.647	28.78
2.65	5.594			2.65	7.348			2.65	28.169
2.653	5.325			2.653	7.092			2.653	27.56
2.657	5.067			2.657	6.842			2.657	26.954
2.66	4.821			2.66	6.6			2.66	26.35
2.663	4.586			2.663	6.365			2.663	25.748
2.667	4.363			2.667	6.137			2.667	25.149
2.67	4.152			2.67	5.918			2.67	24.553
2.673	3.95			2.673	5.709			2.673	23.96
2.677	3.757			2.677	5.511			2.677	23.37
2.68	3.574			2.68	5.323			2.68	22.782
2.683	3.399			2.683	5.143			2.683	22.198
2.687	3.231			2.687	4.972			2.687	21.618
2.69	3.071			2.69	4.807			2.69	21.044
2.693	2.919			2.693	4.649			2.693	20.476
2.697	2.773			2.697	4.498			2.697	19.914
2.7	2.634			2.7	4.352			2.7	19.356
2.703	2.499			2.703	4.212			2.703	18.802
2.707	2.372			2.707	4.079			2.707	18.253
2.71	2.25			2.71	3.955			2.71	17.709
2.713	2.135			2.713	3.837			2.713	17.173
2.717	2.026			2.717	3.726			2.717	16.645
2.72	1.923			2.72	3.621			2.72	16.124
2.723	1.825			2.723	3.522			2.723	15.61
2.727	1.733			2.727	3.43			2.727	15.101
2.73	1.647			2.73	3.343			2.73	14.599
2.733	1.565			2.733	3.261			2.733	14.104
2.737	1.486			2.737	3.183			2.737	13.619
2.74	1.41			2.74	3.107			2.74	13.143
2.743	1.335			2.743	3.034			2.743	12.677
2.747	1.264			2.747	2.962			2.747	12.22
2.75	1.197			2.75	2.894			2.75	11.773
2.753	1.134			2.753	2.828			2.753	11.336
2.757	1.077			2.757	2.768			2.757	10.908
2.76	1.022			2.76	2.71			2.76	10.49
2.763	0.97			2.763	2.656			2.763	10.082
2.767	0.92			2.767	2.603			2.767	9.686
2.77	0.869			2.77	2.551			2.77	9.303
2.773	0.819			2.773	2.5			2.773	8.933
2.777	0.77			2.777	2.451			2.777	8.577
2.78	0.723			2.78	2.405			2.78	8.232
2.783	0.679			2.783	2.361			2.783	7.899
2.787	0.639			2.787	2.32			2.787	7.578
2.79	0.601			2.79	2.281			2.79	7.267
2.793	0.565			2.793	2.243			2.793	6.967
2.797	0.532			2.797	2.206			2.797	6.677
2.8	0.499			2.8	2.17			2.8	6.398
2.803	0.468			2.803	2.136			2.803	6.132
2.807	0.438			2.807	2.104			2.807	5.878
2.81	0.408			2.81	2.073			2.81	5.638
2.813	0.38			2.813	2.044			2.813	5.411
2.817	0.352			2.817	2.017			2.817	5.196
2.82	0.326			2.82	1.991			2.82	4.993
2.823	0.3			2.823	1.967			2.823	4.801
2.827	0.276			2.827	1.945			2.827	4.617
2.83	0.253			2.83	1.924			2.83	4.444
2.833	0.232			2.833	1.904			2.833	4.279
2.837	0.212			2.837	1.883			2.837	4.124
2.84	0.192			2.84	1.863			2.84	3.978
2.843	0.173			2.843	1.844			2.843	3.842
2.847	0.154			2.847	1.828			2.847	3.713
2.85	0.135			2.85	1.815			2.85	3.591
2.853	0.116			2.853	1.804			2.853	3.477
2.857	0.099			2.857	1.794			2.857	3.37
2.86	0.082			2.86	1.784			2.86	3.271
2.863	0.067			2.863	1.775			2.863	3.179
2.867	0.053			2.867	1.766			2.867	3.094
2.87	0.041			2.87	1.757			2.87	3.014
2.873	0.03			2.873	1.748			2.873	2.94
2.877	0.021			2.877	1.738			2.877	2.871
2.88	0.013			2.88	1.728			2.88	2.806
2.883	0.005			2.883	1.718			2.883	2.745
2.887	-0.003			2.887	1.709			2.887	2.688
2.89	-0.011			2.89	1.702			2.89	2.636
2.893	-0.02			2.893	1.696			2.893	2.588
2.897	-0.027			2.897	1.693			2.897	2.545
2.9	-0.034			2.9	1.692			2.9	2.505
2.903	-0.041			2.903	1.692			2.903	2.469
2.907	-0.046			2.907	1.692			2.907	2.436
2.91	-0.05			2.91	1.691			2.91	2.407
2.913	-0.053			2.913	1.69			2.913	2.381
2.917	-0.054			2.917	1.69			2.917	2.357
2.92	-0.053			2.92	1.69			2.92	2.333
2.923	-0.052			2.923	1.691			2.923	2.31
2.927	-0.053			2.927	1.691			2.927	2.288
2.93	-0.054			2.93	1.692			2.93	2.268
2.933	-0.057			2.933	1.692			2.933	2.252
2.937	-0.059			2.937	1.691			2.937	2.24
2.94	-0.061			2.94	1.689			2.94	2.228
2.943	-0.064			2.943	1.686			2.943	2.218
2.947	-0.066			2.947	1.683			2.947	2.208
2.95	-0.069			2.95	1.681			2.95	2.198
2.953	-0.072			2.953	1.678			2.953	2.189
2.957	-0.076			2.957	1.674			2.957	2.181
2.96	-0.079			2.96	1.67			2.96	2.174
2.963	-0.082			2.963	1.665			2.963	2.167
2.967	-0.083			2.967	1.66			2.967	2.161
2.97	-0.084			2.97	1.655			2.97	2.154
2.973	-0.086			2.973	1.65			2.973	2.146
2.977	-0.087			2.977	1.644			2.977	2.137
2.98	-0.087			2.98	1.637			2.98	2.129
2.983	-0.088			2.983	1.631			2.983	2.121
2.987	-0.09			2.987	1.623			2.987	2.114
2.99	-0.093			2.99	1.615			2.99	2.107
2.993	-0.096			2.993	1.607			2.993	2.098
2.997	-0.101			2.997	1.598			2.997	2.087
3	-0.106			3	1.588			3	2.074
3.003	-0.112			3.003	1.577			3.003	2.058
3.007	-0.117			3.007	1.566			3.007	2.042
3.01	-0.123			3.01	1.555			3.01	2.026
3.013	-0.129			3.013	1.544			3.013	2.011
3.017	-0.136			3.017	1.535			3.017	1.998
3.02	-0.142			3.02	1.525			3.02	1.984
3.023	-0.148			3.023	1.515			3.023	1.97
3.027	-0.153			3.027	1.505			3.027	1.954
3.03	-0.159			3.03	1.493			3.03	1.935
3.033	-0.165			3.033	1.481			3.033	1.916
3.037	-0.171			3.037	1.468			3.037	1.896
3.04	-0.177			3.04	1.455			3.04	1.876
3.043	-0.183			3.043	1.444			3.043	1.857
3.047	-0.188			3.047	1.434			3.047	1.838
3.05	-0.193			3.05	1.426			3.05	1.818
3.053	-0.199			3.053	1.419			3.053	1.799
3.057	-0.207			3.057	1.413			3.057	1.779
3.06	-0.215			3.06	1.407			3.06	1.76
3.063	-0.224			3.063	1.401			3.063	1.742
3.067	-0.232			3.067	1.395			3.067	1.724
3.07	-0.239			3.07	1.39			3.07	1.707
3.073	-0.245			3.073	1.384			3.073	1.689
3.077	-0.251			3.077	1.377			3.077	1.671
3.08	-0.256			3.08	1.37			3.08	1.653
3.083	-0.262			3.083	1.362			3.083	1.637
3.087	-0.268			3.087	1.356			3.087	1.621
3.09	-0.274			3.09	1.351			3.09	1.605
3.093	-0.278			3.093	1.347			3.093	1.589
3.097	-0.282			3.097	1.343			3.097	1.573
3.1	-0.285			3.1	1.338			3.1	1.556
3.103	-0.286			3.103	1.333			3.103	1.54
3.107	-0.287			3.107	1.327			3.107	1.525
3.11	-0.288			3.11	1.322			3.11	1.511
3.113	-0.289			3.113	1.318			3.113	1.499
3.117	-0.292			3.117	1.313			3.117	1.486
3.12	-0.297			3.12	1.306			3.12	1.474
3.123	-0.303			3.123	1.299			3.123	1.462
3.127	-0.309			3.127	1.292			3.127	1.449
3.13	-0.314			3.13	1.285			3.13	1.437
3.133	-0.318			3.133	1.28			3.133	1.424
3.137	-0.32			3.137	1.275			3.137	1.412
3.14	-0.322			3.14	1.272			3.14	1.401
3.143	-0.323			3.143	1.272			3.143	1.389
3.147	-0.323			3.147	1.272			3.147	1.378
3.15	-0.323			3.15	1.273			3.15	1.367
3.153	-0.323			3.153	1.273			3.153	1.357
3.157	-0.323			3.157	1.272			3.157	1.349
3.16	-0.324			3.16	1.269			3.16	1.342
3.163	-0.325			3.163	1.266			3.163	1.336
3.167	-0.327			3.167	1.263			3.167	1.331
3.17	-0.33			3.17	1.26			3.17	1.326
3.173	-0.334			3.173	1.257			3.173	1.321
3.177	-0.338			3.177	1.253			3.177	1.316
3.18	-0.342			3.18	1.251			3.18	1.312
3.183	-0.345			3.183	1.251			3.183	1.307
3.187	-0.348			3.187	1.25			3.187	1.3
3.19	-0.35			3.19	1.248			3.19	1.293
3.193	-0.352			3.193	1.244			3.193	1.285
3.197	-0.353			3.197	1.24			3.197	1.277
3.2	-0.354			3.2	1.236			3.2	1.27
3.203	-0.354			3.203	1.233			3.203	1.265
3.207	-0.356			3.207	1.232			3.207	1.26
3.21	-0.357			3.21	1.233			3.21	1.256
3.213	-0.358			3.213	1.235			3.213	1.251
3.217	-0.359			3.217	1.236			3.217	1.247
3.22	-0.359			3.22	1.237			3.22	1.242
3.223	-0.358			3.223	1.236			3.223	1.238
3.227	-0.357			3.227	1.234			3.227	1.235
3.23	-0.355			3.23	1.231			3.23	1.232
3.233	-0.354			3.233	1.228			3.233	1.229
3.237	-0.355			3.237	1.225			3.237	1.227
3.24	-0.356			3.24	1.222			3.24	1.225
3.243	-0.358			3.243	1.22			3.243	1.223
3.247	-0.36			3.247	1.219			3.247	1.222
3.25	-0.363			3.25	1.219			3.25	1.221
3.253	-0.365			3.253	1.218			3.253	1.218
3.257	-0.367			3.257	1.216			3.257	1.214
3.26	-0.369			3.26	1.213			3.26	1.21
3.263	-0.371			3.263	1.209			3.263	1.207
3.267	-0.373			3.267	1.206			3.267	1.205
3.27	-0.374			3.27	1.203			3.27	1.204
3.273	-0.375			3.273	1.203			3.273	1.203
3.277	-0.374			3.277	1.205			3.277	1.201
3.28	-0.373			3.28	1.207			3.28	1.198
3.283	-0.372			3.283	1.21			3.283	1.194
3.287	-0.372			3.287	1.213			3.287	1.19
3.29	-0.372			3.29	1.214			3.29	1.186
3.293	-0.373			3.293	1.215			3.293	1.184
3.297	-0.373			3.297	1.215			3.297	1.182
3.3	-0.372			3.3	1.215			3.3	1.181
3.303	-0.37			3.303	1.215			3.303	1.181
3.307	-0.368			3.307	1.214			3.307	1.182
3.31	-0.368			3.31	1.213			3.31	1.183
3.313	-0.37			3.313	1.212			3.313	1.182
3.317	-0.373			3.317	1.209			3.317	1.18
3.32	-0.377			3.32	1.205			3.32	1.177
3.323	-0.379			3.323	1.202			3.323	1.174
3.327	-0.379			3.327	1.2			3.327	1.171
3.33	-0.379			3.33	1.2			3.33	1.168
3.333	-0.38			3.333	1.2			3.333	1.167
3.337	-0.38			3.337	1.201			3.337	1.165
3.34	-0.382			3.34	1.2			3.34	1.164
3.343	-0.384			3.343	1.199			3.343	1.162
3.347	-0.387			3.347	1.198			3.347	1.16
3.35	-0.389			3.35	1.197			3.35	1.158
3.353	-0.391			3.353	1.196			3.353	1.157
3.357	-0.393			3.357	1.196			3.357	1.157
3.36	-0.394			3.36	1.196			3.36	1.157
3.363	-0.396			3.363	1.197			3.363	1.157
3.367	-0.397			3.367	1.196			3.367	1.155
3.37	-0.399			3.37	1.194			3.37	1.153
3.373	-0.401			3.373	1.194			3.373	1.15
3.377	-0.401			3.377	1.195			3.377	1.149
3.38	-0.399			3.38	1.197			3.38	1.148
3.383	-0.396			3.383	1.2			3.383	1.147
3.387	-0.392			3.387	1.201			3.387	1.145
3.39	-0.388			3.39	1.201			3.39	1.144
3.393	-0.387			3.393	1.2			3.393	1.143
3.397	-0.387			3.397	1.198			3.397	1.143
3.4	-0.389			3.4	1.196			3.4	1.142
3.403	-0.39			3.403	1.195			3.403	1.14
3.407	-0.389			3.407	1.194			3.407	1.14
3.41	-0.387			3.41	1.194			3.41	1.139
3.413	-0.384			3.413	1.195			3.413	1.138
3.417	-0.381			3.417	1.196			3.417	1.137
3.42	-0.38			3.42	1.197			3.42	1.135
3.423	-0.38			3.423	1.197			3.423	1.133
3.427	-0.381			3.427	1.197			3.427	1.131
3.43	-0.383			3.43	1.197			3.43	1.13
3.433	-0.384			3.433	1.196			3.433	1.129
3.437	-0.386			3.437	1.195			3.437	1.127
3.44	-0.386			3.44	1.194			3.44	1.126
3.443	-0.387			3.443	1.194			3.443	1.124
3.447	-0.387			3.447	1.193			3.447	1.122
3.45	-0.388			3.45	1.193			3.45	1.121
3.453	-0.388			3.453	1.191			3.453	1.12
3.457	-0.388			3.457	1.191			3.457	1.12
3.46	-0.388			3.46	1.191			3.46	1.12
3.463	-0.388			3.463	1.192			3.463	1.12
3.467	-0.387			3.467	1.193			3.467	1.12
3.47	-0.386			3.47	1.193			3.47	1.121
3.473	-0.384			3.473	1.194			3.473	1.121
3.477	-0.384			3.477	1.194			3.477	1.122
3.48	-0.384			3.48	1.194			3.48	1.121
3.483	-0.383			3.483	1.193			3.483	1.12
3.487	-0.383			3.487	1.19			3.487	1.12
3.49	-0.381			3.49	1.187			3.49	1.12
3.493	-0.38			3.493	1.186			3.493	1.12
3.497	-0.379			3.497	1.186			3.497	1.12
3.5	-0.378			3.5	1.187			3.5	1.119
3.503	-0.378			3.503	1.188			3.503	1.119
3.507	-0.379			3.507	1.189			3.507	1.118
3.51	-0.38			3.51	1.189			3.51	1.117
3.513	-0.381			3.513	1.187			3.513	1.116
3.517	-0.383			3.517	1.186			3.517	1.115
3.52	-0.385			3.52	1.184			3.52	1.114
3.523	-0.388			3.523	1.183			3.523	1.114
3.527	-0.39			3.527	1.183			3.527	1.113
3.53	-0.391			3.53	1.182			3.53	1.113
3.533	-0.392			3.533	1.182			3.533	1.112
3.537	-0.391			3.537	1.182			3.537	1.112
3.54	-0.39			3.54	1.182			3.54	1.112
3.543	-0.388			3.543	1.181			3.543	1.112
3.547	-0.387			3.547	1.18			3.547	1.113
3.55	-0.387			3.55	1.179			3.55	1.113
3.553	-0.388			3.553	1.179			3.553	1.113
3.557	-0.39			3.557	1.178			3.557	1.113
3.56	-0.392			3.56	1.178			3.56	1.112
3.563	-0.393			3.563	1.177			3.563	1.112
3.567	-0.394			3.567	1.177			3.567	1.111
3.57	-0.394			3.57	1.177			3.57	1.109
3.573	-0.395			3.573	1.176			3.573	1.106
3.577	-0.395			3.577	1.177			3.577	1.103
3.58	-0.395			3.58	1.178			3.58	1.099
3.583	-0.395			3.583	1.179			3.583	1.096
3.587	-0.394			3.587	1.18			3.587	1.095
3.59	-0.393			3.59	1.18			3.59	1.096
3.593	-0.392			3.593	1.181			3.593	1.099
3.597	-0.391			3.597	1.181			3.597	1.101
3.6	-0.391			3.6	1.18			3.6	1.104
3.603	-0.392			3.603	1.179			3.603	1.105
3.607	-0.392			3.607	1.178			3.607	1.106
3.61	-0.393			3.61	1.177			3.61	1.106
3.613	-0.392			3.613	1.175			3.613	1.107
3.617	-0.39			3.617	1.175			3.617	1.108
3.62	-0.387			3.62	1.174			3.62	1.108
3.623	-0.382			3.623	1.173			3.623	1.107
3.627	-0.377			3.627	1.172			3.627	1.105
3.63	-0.372			3.63	1.172			3.63	1.103
3.633	-0.37			3.633	1.173			3.633	1.1
3.637	-0.371			3.637	1.174			3.637	1.099
3.64	-0.375			3.64	1.175			3.64	1.098
3.643	-0.38			3.643	1.177			3.643	1.097
3.647	-0.386			3.647	1.179			3.647	1.097
3.65	-0.39			3.65	1.18			3.65	1.097
3.653	-0.392			3.653	1.181			3.653	1.096
3.657	-0.393			3.657	1.18			3.657	1.096
3.66	-0.392			3.66	1.178			3.66	1.095
3.663	-0.39			3.663	1.176			3.663	1.094
3.667	-0.389			3.667	1.173			3.667	1.092
3.67	-0.389			3.67	1.172			3.67	1.09
3.673	-0.389			3.673	1.171			3.673	1.088
3.677	-0.39			3.677	1.171			3.677	1.089
3.68	-0.39			3.68	1.172			3.68	1.091
3.683	-0.391			3.683	1.172			3.683	1.094
3.687	-0.392			3.687	1.173			3.687	1.096
3.69	-0.393			3.69	1.175			3.69	1.097
3.693	-0.394			3.693	1.177			3.693	1.098
3.697	-0.394			3.697	1.179			3.697	1.098
3.7	-0.393			3.7	1.179			3.7	1.097
3.703	-0.393			3.703	1.178			3.703	1.097
3.707	-0.392			3.707	1.176			3.707	1.096
3.71	-0.391			3.71	1.176			3.71	1.095
3.713	-0.39			3.713	1.177			3.713	1.094
3.717	-0.389			3.717	1.179			3.717	1.093
3.72	-0.387			3.72	1.18			3.72	1.091
3.723	-0.386			3.723	1.18			3.723	1.09
3.727	-0.386			3.727	1.18			3.727	1.091
3.73	-0.387			3.73	1.179			3.73	1.091
3.733	-0.388			3.733	1.176			3.733	1.092
3.737	-0.39			3.737	1.172			3.737	1.092
3.74	-0.391			3.74	1.168			3.74	1.091
3.743	-0.392			3.743	1.165			3.743	1.088
3.747	-0.392			3.747	1.163			3.747	1.086
3.75	-0.392			3.75	1.161			3.75	1.084
3.753	-0.391			3.753	1.159			3.753	1.083
3.757	-0.391			3.757	1.157			3.757	1.081
3.76	-0.392			3.76	1.157			3.76	1.08
3.763	-0.392			3.763	1.157			3.763	1.079
3.767	-0.392			3.767	1.159			3.767	1.079
3.77	-0.392			3.77	1.162			3.77	1.079
3.773	-0.391			3.773	1.165			3.773	1.079
3.777	-0.391			3.777	1.167			3.777	1.079
3.78	-0.391			3.78	1.167			3.78	1.078
3.783	-0.391			3.783	1.167			3.783	1.076
3.787	-0.392			3.787	1.166			3.787	1.075
3.79	-0.393			3.79	1.165			3.79	1.075
3.793	-0.392			3.793	1.165			3.793	1.076
3.797	-0.39			3.797	1.165			3.797	1.077
3.8	-0.388			3.8	1.166			3.8	1.077
3.803	-0.386			3.803	1.165			3.803	1.077
3.807	-0.386			3.807	1.164			3.807	1.077
3.81	-0.386			3.81	1.163			3.81	1.078
3.813	-0.386			3.813	1.163			3.813	1.078
3.817	-0.387			3.817	1.164			3.817	1.078
3.82	-0.388			3.82	1.166			3.82	1.078
3.823	-0.389			3.823	1.167			3.823	1.08
3.827	-0.39			3.827	1.167			3.827	1.082
3.83	-0.391			3.83	1.166			3.83	1.083
3.833	-0.393			3.833	1.165			3.833	1.082
3.837	-0.395			3.837	1.163			3.837	1.079
3.84	-0.397			3.84	1.163			3.84	1.076
3.843	-0.399			3.843	1.166			3.843	1.073
3.847	-0.4			3.847	1.17			3.847	1.071
3.85	-0.4			3.85	1.175			3.85	1.072
3.853	-0.4			3.853	1.178			3.853	1.075
3.857	-0.399			3.857	1.179			3.857	1.078
3.86	-0.397			3.86	1.178			3.86	1.082
3.863	-0.395			3.863	1.176			3.863	1.084
3.867	-0.393			3.867	1.173			3.867	1.084
3.87	-0.393			3.87	1.171			3.87	1.082
3.873	-0.393			3.873	1.168			3.873	1.079
3.877	-0.395			3.877	1.166			3.877	1.076
3.88	-0.397			3.88	1.166			3.88	1.075
3.883	-0.399			3.883	1.167			3.883	1.075
3.887	-0.399			3.887	1.168			3.887	1.076
3.89	-0.398			3.89	1.169			3.89	1.076
3.893	-0.398			3.893	1.168			3.893	1.075
3.897	-0.398			3.897	1.167			3.897	1.074
3.9	-0.398			3.9	1.166			3.9	1.074
3.903	-0.399			3.903	1.166			3.903	1.074
3.907	-0.399			3.907	1.166			3.907	1.074
3.91	-0.399			3.91	1.167			3.91	1.074
3.913	-0.399			3.913	1.167			3.913	1.073
3.917	-0.399			3.917	1.168			3.917	1.072
3.92	-0.399			3.92	1.169			3.92	1.073
3.923	-0.4			3.923	1.171			3.923	1.075
3.927	-0.4			3.927	1.172			3.927	1.077
3.93	-0.399			3.93	1.173			3.93	1.079
3.933	-0.398			3.933	1.173			3.933	1.079
3.937	-0.397			3.937	1.173			3.937	1.08
3.94	-0.397			3.94	1.172			3.94	1.081
3.943	-0.397			3.943	1.172			3.943	1.084
3.947	-0.397			3.947	1.173			3.947	1.087
3.95	-0.398			3.95	1.174			3.95	1.089
3.953	-0.398			3.953	1.176			3.953	1.088
3.957	-0.399			3.957	1.178			3.957	1.085
3.96	-0.399			3.96	1.18			3.96	1.081
3.963	-0.398			3.963	1.18			3.963	1.077
3.967	-0.396			3.967	1.18			3.967	1.075
3.97	-0.395			3.97	1.179			3.97	1.074
3.973	-0.394			3.973	1.178			3.973	1.073
3.977	-0.396			3.977	1.178			3.977	1.072
3.98	-0.398			3.98	1.178			3.98	1.073
3.983	-0.4			3.983	1.177			3.983	1.073
3.987	-0.402			3.987	1.177			3.987	1.075
3.99	-0.403			3.99	1.175			3.99	1.075
3.993	-0.403			3.993	1.174			3.993	1.075
3.997	-0.403			3.997	1.174			3.997	1.075
4	-0.402			4	1.174			4	1.076
4.003	-0.401			4.003	1.175			4.003	1.076
4.007	-0.4			4.007	1.176			4.007	1.076
4.01	-0.399			4.01	1.178			4.01	1.076
4.013	-0.398			4.013	1.181			4.013	1.075
4.017	-0.396			4.017	1.185			4.017	1.073
4.02	-0.393			4.02	1.19			4.02	1.071
4.023	-0.391			4.023	1.195			4.023	1.07
4.027	-0.389			4.027	1.199			4.027	1.07
4.03	-0.387			4.03	1.202			4.03	1.071
4.033	-0.387			4.033	1.205			4.033	1.072
4.037	-0.389			4.037	1.206			4.037	1.072
4.04	-0.392			4.04	1.206			4.04	1.072
4.043	-0.395			4.043	1.205			4.043	1.071
4.047	-0.396			4.047	1.203			4.047	1.07
4.05	-0.396			4.05	1.202			4.05	1.069
4.053	-0.394			4.053	1.201			4.053	1.07
4.057	-0.393			4.057	1.201			4.057	1.073
4.06	-0.393			4.06	1.2			4.06	1.075
4.063	-0.394			4.063	1.198			4.063	1.076
4.067	-0.395			4.067	1.197			4.067	1.077
4.07	-0.394			4.07	1.197			4.07	1.076
4.073	-0.393			4.073	1.199			4.073	1.075
4.077	-0.392			4.077	1.202			4.077	1.075
4.08	-0.392			4.08	1.208			4.08	1.075
4.083	-0.392			4.083	1.216			4.083	1.076
4.087	-0.392			4.087	1.223			4.087	1.076
4.09	-0.391			4.09	1.228			4.09	1.077
4.093	-0.389			4.093	1.232			4.093	1.078
4.097	-0.388			4.097	1.235			4.097	1.079
4.1	-0.387			4.1	1.237			4.1	1.08
4.103	-0.386			4.103	1.238			4.103	1.079
4.107	-0.386			4.107	1.239			4.107	1.078
4.11	-0.385			4.11	1.239			4.11	1.076
4.113	-0.385			4.113	1.239			4.113	1.075
4.117	-0.384			4.117	1.24			4.117	1.075
4.12	-0.383			4.12	1.241			4.12	1.075
4.123	-0.381			4.123	1.244			4.123	1.075
4.127	-0.38			4.127	1.247			4.127	1.076
4.13	-0.381			4.13	1.251			4.13	1.076
4.133	-0.383			4.133	1.256			4.133	1.079
4.137	-0.385			4.137	1.26			4.137	1.082
4.14	-0.387			4.14	1.264			4.14	1.087
4.143	-0.387			4.143	1.267			4.143	1.09
4.147	-0.386			4.147	1.269			4.147	1.091
4.15	-0.386			4.15	1.27			4.15	1.091
4.153	-0.387			4.153	1.272			4.153	1.09
4.157	-0.388			4.157	1.275			4.157	1.088
4.16	-0.388			4.16	1.279			4.16	1.087
4.163	-0.386			4.163	1.283			4.163	1.086
4.167	-0.383			4.167	1.288			4.167	1.084
4.17	-0.38			4.17	1.294			4.17	1.082
4.173	-0.377			4.173	1.299			4.173	1.08
4.177	-0.375			4.177	1.303			4.177	1.079
4.18	-0.372			4.18	1.308			4.18	1.079
4.183	-0.369			4.183	1.314			4.183	1.081
4.187	-0.366			4.187	1.32			4.187	1.085
4.19	-0.363			4.19	1.327			4.19	1.089
4.193	-0.362			4.193	1.332			4.193	1.093
4.197	-0.363			4.197	1.336			4.197	1.095
4.2	-0.364			4.2	1.339			4.2	1.094
4.203	-0.365			4.203	1.341			4.203	1.09
4.207	-0.364			4.207	1.343			4.207	1.086
4.21	-0.361			4.21	1.347			4.21	1.083
4.213	-0.356			4.213	1.352			4.213	1.08
4.217	-0.35			4.217	1.358			4.217	1.078
4.22	-0.345			4.22	1.363			4.22	1.077
4.223	-0.342			4.223	1.368			4.223	1.077
4.227	-0.34			4.227	1.373			4.227	1.078
4.23	-0.338			4.23	1.379			4.23	1.08
4.233	-0.336			4.233	1.386			4.233	1.083
4.237	-0.333			4.237	1.394			4.237	1.086
4.24	-0.329			4.24	1.401			4.24	1.088
4.243	-0.325			4.243	1.409			4.243	1.09
4.247	-0.32			4.247	1.417			4.247	1.091
4.25	-0.315			4.25	1.423			4.25	1.092
4.253	-0.31			4.253	1.429			4.253	1.093
4.257	-0.305			4.257	1.433			4.257	1.094
4.26	-0.299			4.26	1.438			4.26	1.097
4.263	-0.294			4.263	1.443			4.263	1.099
4.267	-0.289			4.267	1.449			4.267	1.101
4.27	-0.285			4.27	1.456			4.27	1.102
4.273	-0.281			4.273	1.463			4.273	1.103
4.277	-0.277			4.277	1.472			4.277	1.103
4.28	-0.273			4.28	1.481			4.28	1.102
4.283	-0.269			4.283	1.49			4.283	1.101
4.287	-0.263			4.287	1.501			4.287	1.101
4.29	-0.258			4.29	1.513			4.29	1.101
4.293	-0.251			4.293	1.525			4.293	1.103
4.297	-0.245			4.297	1.536			4.297	1.106
4.3	-0.239			4.3	1.545			4.3	1.109
4.303	-0.234			4.303	1.554			4.303	1.112
4.307	-0.23			4.307	1.563			4.307	1.114
4.31	-0.225			4.31	1.574			4.31	1.116
4.313	-0.219			4.313	1.586			4.313	1.119
4.317	-0.21			4.317	1.599			4.317	1.121
4.32	-0.2			4.32	1.612			4.32	1.122
4.323	-0.189			4.323	1.625			4.323	1.121
4.327	-0.177			4.327	1.638			4.327	1.12
4.33	-0.166			4.33	1.651			4.33	1.12
4.333	-0.156			4.333	1.665			4.333	1.122
4.337	-0.146			4.337	1.68			4.337	1.127
4.34	-0.136			4.34	1.696			4.34	1.132
4.343	-0.126			4.343	1.711			4.343	1.138
4.347	-0.114			4.347	1.726			4.347	1.142
4.35	-0.1			4.35	1.74			4.35	1.146
4.353	-0.086			4.353	1.756			4.353	1.148
4.357	-0.072			4.357	1.772			4.357	1.151
4.36	-0.059			4.36	1.789			4.36	1.154
4.363	-0.047			4.363	1.807			4.363	1.157
4.367	-0.034			4.367	1.825			4.367	1.16
4.37	-0.019			4.37	1.844			4.37	1.162
4.373	-0.002			4.373	1.864			4.373	1.164
4.377	0.016			4.377	1.882			4.377	1.166
4.38	0.036			4.38	1.901			4.38	1.167
4.383	0.056			4.383	1.921			4.383	1.169
4.387	0.076			4.387	1.941			4.387	1.171
4.39	0.096			4.39	1.963			4.39	1.174
4.393	0.118			4.393	1.984			4.393	1.178
4.397	0.14			4.397	2.007			4.397	1.182
4.4	0.164			4.4	2.029			4.4	1.187
4.403	0.188			4.403	2.052			4.403	1.191
4.407	0.213			4.407	2.077			4.407	1.194
4.41	0.238			4.41	2.102			4.41	1.196
4.413	0.264			4.413	2.128			4.413	1.199
4.417	0.291			4.417	2.154			4.417	1.201
4.42	0.318			4.42	2.179			4.42	1.205
4.423	0.347			4.423	2.204			4.423	1.209
4.427	0.376			4.427	2.228			4.427	1.212
4.43	0.403			4.43	2.252			4.43	1.215
4.433	0.431			4.433	2.275			4.433	1.218
4.437	0.458			4.437	2.299			4.437	1.222
4.44	0.485			4.44	2.322			4.44	1.226
4.443	0.513			4.443	2.346			4.443	1.23
4.447	0.542			4.447	2.37			4.447	1.232
4.45	0.573			4.45	2.395			4.45	1.234
4.453	0.606			4.453	2.419			4.453	1.235
4.457	0.639			4.457	2.444			4.457	1.236
4.46	0.672			4.46	2.467			4.46	1.239
4.463	0.702			4.463	2.488			4.463	1.242
4.467	0.729			4.467	2.508			4.467	1.245
4.47	0.752			4.47	2.528			4.47	1.248
4.473	0.774			4.473	2.546			4.473	1.251
4.477	0.796			4.477	2.561			4.477	1.254
4.48	0.821			4.48	2.573			4.48	1.257
4.483	0.847			4.483	2.581			4.483	1.258
4.487	0.872			4.487	2.587			4.487	1.258
4.49	0.894			4.49	2.591			4.49	1.257
4.493	0.912			4.493	2.593			4.493	1.255
4.497	0.925			4.497	2.594			4.497	1.252
4.5	0.935			4.5	2.594			4.5	1.249
4.503	0.943			4.503	2.591			4.503	1.248
4.507	0.95			4.507	2.584			4.507	1.248
4.51	0.955			4.51	2.574			4.51	1.249
4.513	0.958			4.513	2.561			4.513	1.251
4.517	0.959			4.517	2.545			4.517	1.253
4.52	0.958			4.52	2.526			4.52	1.255
4.523	0.955			4.523	2.504			4.523	1.256
4.527	0.948			4.527	2.48			4.527	1.256
4.53	0.938			4.53	2.455			4.53	1.255
4.533	0.924			4.533	2.427			4.533	1.252
4.537	0.907			4.537	2.398			4.537	1.249
4.54	0.888			4.54	2.366			4.54	1.246
4.543	0.868			4.543	2.332			4.543	1.243
4.547	0.847			4.547	2.296			4.547	1.242
4.55	0.825			4.55	2.26			4.55	1.241
4.553	0.801			4.553	2.224			4.553	1.24
4.557	0.773			4.557	2.187			4.557	1.238
4.56	0.742			4.56	2.149			4.56	1.237
4.563	0.709			4.563	2.111			4.563	1.236
4.567	0.676			4.567	2.071			4.567	1.235
4.57	0.644			4.57	2.031			4.57	1.234
4.573	0.614			4.573	1.991			4.573	1.234
4.577	0.583			4.577	1.951			4.577	1.234
4.58	0.553			4.58	1.912			4.58	1.235
4.583	0.521			4.583	1.874			4.583	1.235
4.587	0.488			4.587	1.838			4.587	1.236
4.59	0.454			4.59	1.803			4.59	1.237
4.593	0.418			4.593	1.769			4.593	1.237
4.597	0.381			4.597	1.736			4.597	1.236
4.6	0.343			4.6	1.705			4.6	1.235
4.603	0.305			4.603	1.676			4.603	1.234
4.607	0.268			4.607	1.648			4.607	1.233
4.61	0.233			4.61	1.623			4.61	1.231
4.613	0.201			4.613	1.599			4.613	1.231
4.617	0.17			4.617	1.578			4.617	1.231
4.62	0.141			4.62	1.557			4.62	1.231
4.623	0.111			4.623	1.536			4.623	1.232
4.627	0.081			4.627	1.515			4.627	1.232
4.63	0.052			4.63	1.495			4.63	1.234
4.633	0.024			4.633	1.477			4.633	1.235
4.637	-0.002			4.637	1.463			4.637	1.236
4.64	-0.028			4.64	1.452			4.64	1.237
4.643	-0.052			4.643	1.443			4.643	1.238
4.647	-0.075			4.647	1.435			4.647	1.239
4.65	-0.096			4.65	1.427			4.65	1.239
4.653	-0.116			4.653	1.419			4.653	1.24
4.657	-0.135			4.657	1.412			4.657	1.241
4.66	-0.154			4.66	1.405			4.66	1.242
4.663	-0.171			4.663	1.399			4.663	1.244
4.667	-0.187			4.667	1.393			4.667	1.246
4.67	-0.2			4.67	1.388			4.67	1.249
4.673	-0.212			4.673	1.384			4.673	1.252
4.677	-0.223			4.677	1.381			4.677	1.256
4.68	-0.234			4.68	1.379			4.68	1.259
4.683	-0.244			4.683	1.376			4.683	1.261
4.687	-0.254			4.687	1.374			4.687	1.262
4.69	-0.262			4.69	1.372			4.69	1.263
4.693	-0.268			4.693	1.371			4.693	1.263
4.697	-0.273			4.697	1.369			4.697	1.264
4.7	-0.279			4.7	1.368			4.7	1.265
4.703	-0.285			4.703	1.368			4.703	1.267
4.707	-0.291			4.707	1.369			4.707	1.268
4.71	-0.297			4.71	1.371			4.71	1.27
4.713	-0.302			4.713	1.374			4.713	1.27
4.717	-0.306			4.717	1.376			4.717	1.271
4.72	-0.31			4.72	1.378			4.72	1.272
4.723	-0.314			4.723	1.381			4.723	1.273
4.727	-0.318			4.727	1.384			4.727	1.274
4.73	-0.323			4.73	1.386			4.73	1.276
4.733	-0.326			4.733	1.388			4.733	1.277
4.737	-0.329			4.737	1.39			4.737	1.28
4.74	-0.331			4.74	1.391			4.74	1.283
4.743	-0.333			4.743	1.39			4.743	1.285
4.747	-0.334			4.747	1.39			4.747	1.287
4.75	-0.335			4.75	1.389			4.75	1.289
4.753	-0.335			4.753	1.39			4.753	1.291
4.757	-0.335			4.757	1.392			4.757	1.292
4.76	-0.336			4.76	1.395			4.76	1.292
4.763	-0.338			4.763	1.399			4.763	1.292
4.767	-0.34			4.767	1.403			4.767	1.291
4.77	-0.342			4.77	1.406			4.77	1.29
4.773	-0.343			4.773	1.41			4.773	1.291
4.777	-0.342			4.777	1.414			4.777	1.292
4.78	-0.341			4.78	1.42			4.78	1.295
4.783	-0.339			4.783	1.426			4.783	1.297
4.787	-0.337			4.787	1.433			4.787	1.298
4.79	-0.335			4.79	1.438			4.79	1.298
4.793	-0.335			4.793	1.442			4.793	1.299
4.797	-0.335			4.797	1.446			4.797	1.3
4.8	-0.335			4.8	1.449			4.8	1.301
4.803	-0.335			4.803	1.453			4.803	1.303
4.807	-0.336			4.807	1.457			4.807	1.305
4.81	-0.338			4.81	1.46			4.81	1.307
4.813	-0.34			4.813	1.463			4.813	1.309
4.817	-0.341			4.817	1.466			4.817	1.31
4.82	-0.341			4.82	1.469			4.82	1.311
4.823	-0.341			4.823	1.472			4.823	1.311
4.827	-0.341			4.827	1.477			4.827	1.309
4.83	-0.341			4.83	1.483			4.83	1.308
4.833	-0.341			4.833	1.488			4.833	1.306
4.837	-0.339			4.837	1.494			4.837	1.305
4.84	-0.336			4.84	1.5			4.84	1.306
4.843	-0.333			4.843	1.507			4.843	1.308
4.847	-0.331			4.847	1.513			4.847	1.31
4.85	-0.328			4.85	1.519			4.85	1.313
4.853	-0.325			4.853	1.526			4.853	1.317
4.857	-0.319			4.857	1.533			4.857	1.323
4.86	-0.311			4.86	1.541			4.86	1.328
4.863	-0.303			4.863	1.55			4.863	1.334
4.867	-0.295			4.867	1.559			4.867	1.339
4.87	-0.287			4.87	1.566			4.87	1.345
4.873	-0.279			4.873	1.573			4.873	1.35
4.877	-0.273			4.877	1.578			4.877	1.355
4.88	-0.267			4.88	1.583			4.88	1.361
4.883	-0.262			4.883	1.59			4.883	1.366
4.887	-0.259			4.887	1.597			4.887	1.371
4.89	-0.256			4.89	1.606			4.89	1.376
4.893	-0.252			4.893	1.617			4.893	1.382
4.897	-0.246			4.897	1.628			4.897	1.388
4.9	-0.239			4.9	1.64			4.9	1.393
4.903	-0.23			4.903	1.653			4.903	1.397
4.907	-0.219			4.907	1.668			4.907	1.403
4.91	-0.206			4.91	1.684			4.91	1.412
4.913	-0.191			4.913	1.701			4.913	1.423
4.917	-0.172			4.917	1.721			4.917	1.437
4.92	-0.15			4.92	1.742			4.92	1.453
4.923	-0.125			4.923	1.766			4.923	1.473
4.927	-0.098			4.927	1.793			4.927	1.495
4.93	-0.071			4.93	1.822			4.93	1.52
4.933	-0.044			4.933	1.853			4.933	1.548
4.937	-0.017			4.937	1.885			4.937	1.578
4.94	0.013			4.94	1.918			4.94	1.609
4.943	0.045			4.943	1.95			4.943	1.639
4.947	0.078			4.947	1.981			4.947	1.668
4.95	0.109			4.95	2.01			4.95	1.696
4.953	0.137			4.953	2.039			4.953	1.719
4.957	0.162			4.957	2.066			4.957	1.74
4.96	0.186			4.96	2.094			4.96	1.76
4.963	0.21			4.963	2.123			4.963	1.781
4.967	0.238			4.967	2.155			4.967	1.806
4.97	0.271			4.97	2.191			4.97	1.837
4.973	0.311			4.973	2.232			4.973	1.876
4.977	0.359			4.977	2.281			4.977	1.925
4.98	0.416			4.98	2.338			4.98	1.984
4.983	0.482			4.983	2.406			4.983	2.049
4.987	0.557			4.987	2.483			4.987	2.121
4.99	0.638			4.99	2.568			4.99	2.195
4.993	0.722			4.993	2.655			4.993	2.271
4.997	0.803			4.997	2.743			4.997	2.345
5	0.879			5	2.826			5	2.415
5.003	0.946			5.003	2.905			5.003	2.479
5.007	1.003			5.007	2.977			5.007	2.535
5.01	1.052			5.01	3.045			5.01	2.585
5.013	1.097			5.013	3.109			5.013	2.631
5.017	1.141			5.017	3.174			5.017	2.676
5.02	1.189			5.02	3.241			5.02	2.726
5.023	1.243			5.023	3.315			5.023	2.783
5.027	1.307			5.027	3.4			5.027	2.851
5.03	1.38			5.03	3.495			5.03	2.929
5.033	1.459			5.033	3.602			5.033	3.014
5.037	1.542			5.037	3.715			5.037	3.102
5.04	1.622			5.04	3.83			5.04	3.188
5.043	1.695			5.043	3.94			5.043	3.267
5.047	1.758			5.047	4.039			5.047	3.334
5.05	1.808			5.05	4.124			5.05	3.386
5.053	1.844			5.053	4.195			5.053	3.424
5.057	1.868			5.057	4.252			5.057	3.448
5.06	1.881			5.06	4.3			5.06	3.46
5.063	1.889			5.063	4.341			5.063	3.463
5.067	1.896			5.067	4.376			5.067	3.463
5.07	1.905			5.07	4.41			5.07	3.461
5.073	1.919			5.073	4.444			5.073	3.459
5.077	1.938			5.077	4.482			5.077	3.459
5.08	1.962			5.08	4.526			5.08	3.46
5.083	1.991			5.083	4.574			5.083	3.464
5.087	2.026			5.087	4.623			5.087	3.469
5.09	2.067			5.09	4.672			5.09	3.473
5.093	2.114			5.093	4.716			5.093	3.474
5.097	2.166			5.097	4.755			5.097	3.468
5.1	2.225			5.1	4.788			5.1	3.456
5.103	2.292			5.103	4.818			5.103	3.44
5.107	2.371			5.107	4.847			5.107	3.422
5.11	2.468			5.11	4.878			5.11	3.406
5.113	2.585			5.113	4.915			5.113	3.393
5.117	2.726			5.117	4.962			5.117	3.383
5.12	2.891			5.12	5.02			5.12	3.377
5.123	3.079			5.123	5.089			5.123	3.373
5.127	3.287			5.127	5.168			5.127	3.371
5.13	3.51			5.13	5.254			5.13	3.372
5.133	3.739			5.133	5.343			5.133	3.374
5.137	3.966			5.137	5.433			5.137	3.376
5.14	4.182			5.14	5.516			5.14	3.377
5.143	4.375			5.143	5.585			5.143	3.376
5.147	4.533			5.147	5.632			5.147	3.372
5.15	4.645			5.15	5.65			5.15	3.364
5.153	4.703			5.153	5.637			5.153	3.351
5.157	4.702			5.157	5.594			5.157	3.334
5.16	4.643			5.16	5.524			5.16	3.315
5.163	4.529			5.163	5.433			5.163	3.298
5.167	4.369			5.167	5.329			5.167	3.284
5.17	4.175			5.17	5.218			5.17	3.273
5.173	3.958			5.173	5.105			5.173	3.263
5.177	3.731			5.177	4.994			5.177	3.253
5.18	3.504			5.18	4.888			5.18	3.241
5.183	3.285			5.183	4.788			5.183	3.226
5.187	3.079			5.187	4.694			5.187	3.207
5.19	2.891			5.19	4.608			5.19	3.187
5.193	2.723			5.193	4.528			5.193	3.167
5.197	2.575			5.197	4.455			5.197	3.147
5.2	2.446			5.2	4.386			5.2	3.128
5.203	2.336			5.203	4.32			5.203	3.11
5.207	2.24			5.207	4.255			5.207	3.091
5.21	2.157			5.21	4.191			5.21	3.073
5.213	2.084			5.213	4.127			5.213	3.057
5.217	2.022			5.217	4.062			5.217	3.042
5.22	1.966			5.22	3.996			5.22	3.027
5.223	1.916			5.223	3.93			5.223	3.011
5.227	1.868			5.227	3.865			5.227	2.991
5.23	1.822			5.23	3.802			5.23	2.967
5.233	1.776			5.233	3.741			5.233	2.938
5.237	1.731			5.237	3.684			5.237	2.907
5.24	1.687			5.24	3.629			5.24	2.875
5.243	1.647			5.243	3.579			5.243	2.845
5.247	1.613			5.247	3.534			5.247	2.817
5.25	1.584			5.25	3.494			5.25	2.792
5.253	1.56			5.253	3.457			5.253	2.77
5.257	1.538			5.257	3.422			5.257	2.748
5.26	1.517			5.26	3.386			5.26	2.727
5.263	1.495			5.263	3.348			5.263	2.705
5.267	1.471			5.267	3.309			5.267	2.681
5.27	1.446			5.27	3.269			5.27	2.656
5.273	1.419			5.273	3.23			5.273	2.63
5.277	1.392			5.277	3.191			5.277	2.604
5.28	1.363			5.28	3.152			5.28	2.579
5.283	1.334			5.283	3.115			5.283	2.554
5.287	1.307			5.287	3.079			5.287	2.53
5.29	1.281			5.29	3.045			5.29	2.505
5.293	1.257			5.293	3.012			5.293	2.481
5.297	1.236			5.297	2.982			5.297	2.458
5.3	1.215			5.3	2.953			5.3	2.436
5.303	1.195			5.303	2.926			5.303	2.415
5.307	1.175			5.307	2.9			5.307	2.396
5.31	1.154			5.31	2.875			5.31	2.379
5.313	1.132			5.313	2.853			5.313	2.362
5.317	1.112			5.317	2.833			5.317	2.347
5.32	1.092			5.32	2.816			5.32	2.332
5.323	1.074			5.323	2.799			5.323	2.318
5.327	1.057			5.327	2.783			5.327	2.304
5.33	1.04			5.33	2.766			5.33	2.289
5.333	1.024			5.333	2.747			5.333	2.272
5.337	1.006			5.337	2.728			5.337	2.254
5.34	0.988			5.34	2.711			5.34	2.235
5.343	0.969			5.343	2.696			5.343	2.217
5.347	0.951			5.347	2.684			5.347	2.199
5.35	0.934			5.35	2.674			5.35	2.183
5.353	0.917			5.353	2.666			5.353	2.168
5.357	0.902			5.357	2.659			5.357	2.154
5.36	0.888			5.36	2.65			5.36	2.14
5.363	0.874			5.363	2.64			5.363	2.127
5.367	0.859			5.367	2.629			5.367	2.117
5.37	0.845			5.37	2.618			5.37	2.108
5.373	0.831			5.373	2.609			5.373	2.101
5.377	0.821			5.377	2.602			5.377	2.092
5.38	0.814			5.38	2.597			5.38	2.083
5.383	0.81			5.383	2.597			5.383	2.074
5.387	0.807			5.387	2.603			5.387	2.065
5.39	0.803			5.39	2.622			5.39	2.055
5.393	0.798			5.393	2.66			5.393	2.045
5.397	0.79			5.397	2.727			5.397	2.035
5.4	0.782			5.4	2.835			5.4	2.026
5.403	0.776			5.403	2.995			5.403	2.019
5.407	0.776			5.407	3.217			5.407	2.013
5.41	0.784			5.41	3.502			5.41	2.007
5.413	0.804			5.413	3.843			5.413	2.003
5.417	0.837			5.417	4.218			5.417	2.001
5.42	0.887			5.42	4.597			5.42	2.005
5.423	0.959			5.423	4.941			5.423	2.018
5.427	1.06			5.427	5.211			5.427	2.045
5.43	1.2			5.43	5.379			5.43	2.085
5.433	1.388			5.433	5.428			5.433	2.138
5.437	1.636			5.437	5.359			5.437	2.201
5.44	1.947			5.44	5.186			5.44	2.267
5.443	2.318			5.443	4.933			5.443	2.331
5.447	2.731			5.447	4.631			5.447	2.382
5.45	3.154			5.45	4.309			5.45	2.416
5.453	3.547			5.453	3.994			5.453	2.427
5.457	3.867			5.457	3.702			5.457	2.416
5.46	4.078			5.46	3.444			5.46	2.385
5.463	4.16			5.463	3.223			5.463	2.337
5.467	4.11			5.467	3.039			5.467	2.28
5.47	3.943			5.47	2.889			5.47	2.221
5.473	3.685			5.473	2.768			5.473	2.164
5.477	3.371			5.477	2.671			5.477	2.112
5.48	3.033			5.48	2.595			5.48	2.065
5.483	2.698			5.483	2.536			5.483	2.025
5.487	2.383			5.487	2.489			5.487	1.992
5.49	2.098			5.49	2.452			5.49	1.965
5.493	1.847			5.493	2.422			5.493	1.942
5.497	1.631			5.497	2.398			5.497	1.922
5.5	1.448			5.5	2.378			5.5	1.904
5.503	1.294			5.503	2.36			5.503	1.887
5.507	1.165			5.507	2.345			5.507	1.872
5.51	1.056			5.51	2.332			5.51	1.859
5.513	0.965			5.513	2.319			5.513	1.85
5.517	0.888			5.517	2.305			5.517	1.842
5.52	0.824			5.52	2.29			5.52	1.836
5.523	0.77			5.523	2.274			5.523	1.828
5.527	0.724			5.527	2.258			5.527	1.82
5.53	0.683			5.53	2.241			5.53	1.811
5.533	0.647			5.533	2.224			5.533	1.802
5.537	0.615			5.537	2.206			5.537	1.794
5.54	0.588			5.54	2.19			5.54	1.788
5.543	0.564			5.543	2.175			5.543	1.782
5.547	0.542			5.547	2.162			5.547	1.777
5.55	0.522			5.55	2.153			5.55	1.773
5.553	0.504			5.553	2.148			5.553	1.769
5.557	0.489			5.557	2.146			5.557	1.766
5.56	0.478			5.56	2.148			5.56	1.764
5.563	0.47			5.563	2.154			5.563	1.762
5.567	0.465			5.567	2.163			5.567	1.76
5.57	0.462			5.57	2.174			5.57	1.758
5.573	0.461			5.573	2.187			5.573	1.757
5.577	0.459			5.577	2.202			5.577	1.755
5.58	0.457			5.58	2.216			5.58	1.754
5.583	0.453			5.583	2.229			5.583	1.752
5.587	0.447			5.587	2.239			5.587	1.748
5.59	0.439			5.59	2.248			5.59	1.743
5.593	0.43			5.593	2.254			5.593	1.737
5.597	0.42			5.597	2.259			5.597	1.732
5.6	0.41			5.6	2.263			5.6	1.728
5.603	0.402			5.603	2.267			5.603	1.724
5.607	0.396			5.607	2.272			5.607	1.721
5.61	0.392			5.61	2.28			5.61	1.716
5.613	0.39			5.613	2.287			5.613	1.71
5.617	0.389			5.617	2.294			5.617	1.704
5.62	0.387			5.62	2.297			5.62	1.697
5.623	0.384			5.623	2.298			5.623	1.691
5.627	0.381			5.627	2.297			5.627	1.687
5.63	0.378			5.63	2.297			5.63	1.684
5.633	0.376			5.633	2.299			5.633	1.682
5.637	0.376			5.637	2.304			5.637	1.682
5.64	0.376			5.64	2.312			5.64	1.682
5.643	0.376			5.643	2.322			5.643	1.682
5.647	0.375			5.647	2.333			5.647	1.682
5.65	0.373			5.65	2.344			5.65	1.68
5.653	0.371			5.653	2.353			5.653	1.677
5.657	0.368			5.657	2.359			5.657	1.674
5.66	0.365			5.66	2.36			5.66	1.671
5.663	0.362			5.663	2.356			5.663	1.672
5.667	0.358			5.667	2.347			5.667	1.677
5.67	0.353			5.67	2.334			5.67	1.687
5.673	0.348			5.673	2.316			5.673	1.701
5.677	0.344			5.677	2.296			5.677	1.721
5.68	0.342			5.68	2.272			5.68	1.745
5.683	0.341			5.683	2.247			5.683	1.772
5.687	0.343			5.687	2.221			5.687	1.798
5.69	0.347			5.69	2.195			5.69	1.82
5.693	0.354			5.693	2.169			5.693	1.835
5.697	0.363			5.697	2.146			5.697	1.838
5.7	0.371			5.7	2.125			5.7	1.829
5.703	0.38			5.703	2.109			5.703	1.811
5.707	0.388			5.707	2.097			5.707	1.787
5.71	0.395			5.71	2.093			5.71	1.76
5.713	0.403			5.713	2.094			5.713	1.734
5.717	0.411			5.717	2.099			5.717	1.71
5.72	0.419			5.72	2.104			5.72	1.689
5.723	0.426			5.723	2.106			5.723	1.672
5.727	0.431			5.727	2.102			5.727	1.658
5.73	0.432			5.73	2.091			5.73	1.648
5.733	0.43			5.733	2.074			5.733	1.641
5.737	0.426			5.737	2.053			5.737	1.635
5.74	0.421			5.74	2.031			5.74	1.631
5.743	0.415			5.743	2.011			5.743	1.628
5.747	0.408			5.747	1.994			5.747	1.626
5.75	0.4			5.75	1.982			5.75	1.626
5.753	0.39			5.753	1.976			5.753	1.627
5.757	0.38			5.757	1.977			5.757	1.629
5.76	0.37			5.76	1.984			5.76	1.63
5.763	0.36			5.763	1.997			5.763	1.63
5.767	0.351			5.767	2.015			5.767	1.629
5.77	0.344			5.77	2.035			5.77	1.626
5.773	0.337			5.773	2.053			5.773	1.623
5.777	0.331			5.777	2.067			5.777	1.619
5.78	0.326			5.78	2.077			5.78	1.614
5.783	0.323			5.783	2.082			5.783	1.608
5.787	0.322			5.787	2.082			5.787	1.604
5.79	0.323			5.79	2.077			5.79	1.6
5.793	0.331			5.793	2.067			5.793	1.598
5.797	0.369			5.797	2.051			5.797	1.596
5.8	0.477			5.8	2.033			5.8	1.596
5.803	0.659			5.803	2.012			5.803	1.595
5.807	0.852			5.807	1.992			5.807	1.594
5.81	0.966			5.81	1.974			5.81	1.591
5.813	0.958			5.813	1.959			5.813	1.589
5.817	0.849			5.817	1.947			5.817	1.587
5.82	0.69			5.82	1.937			5.82	1.585
5.823	0.532			5.823	1.93			5.823	1.583
5.827	0.406			5.827	1.924			5.827	1.58
5.83	0.322			5.83	1.919			5.83	1.577
5.833	0.277			5.833	1.913			5.833	1.575
5.837	0.259			5.837	1.905			5.837	1.573
5.84	0.256			5.84	1.897			5.84	1.572
5.843	0.258			5.843	1.888			5.843	1.571
5.847	0.261			5.847	1.879			5.847	1.569
5.85	0.262			5.85	1.869			5.85	1.566
5.853	0.259			5.853	1.859			5.853	1.561
5.857	0.253			5.857	1.848			5.857	1.555
5.86	0.246			5.86	1.837			5.86	1.548
5.863	0.237			5.863	1.828			5.863	1.541
5.867	0.23			5.867	1.821			5.867	1.536
5.87	0.224			5.87	1.815			5.87	1.533
5.873	0.22			5.873	1.811			5.873	1.532
5.877	0.217			5.877	1.809			5.877	1.531
5.88	0.215			5.88	1.807			5.88	1.531
5.883	0.213			5.883	1.807			5.883	1.532
5.887	0.211			5.887	1.806			5.887	1.532
5.89	0.208			5.89	1.805			5.89	1.533
5.893	0.205			5.893	1.804			5.893	1.533
5.897	0.201			5.897	1.803			5.897	1.532
5.9	0.196			5.9	1.801			5.9	1.531
5.903	0.191			5.903	1.799			5.903	1.529
5.907	0.188			5.907	1.797			5.907	1.526
5.91	0.185			5.91	1.795			5.91	1.522
5.913	0.182			5.913	1.794			5.913	1.52
5.917	0.178			5.917	1.796			5.917	1.517
5.92	0.174			5.92	1.799			5.92	1.515
5.923	0.169			5.923	1.803			5.923	1.513
5.927	0.166			5.927	1.807			5.927	1.511
5.93	0.163			5.93	1.811			5.93	1.508
5.933	0.161			5.933	1.812			5.933	1.504
5.937	0.158			5.937	1.813			5.937	1.501
5.94	0.156			5.94	1.812			5.94	1.498
5.943	0.155			5.943	1.811			5.943	1.497
5.947	0.155			5.947	1.812			5.947	1.498
5.95	0.157			5.95	1.814			5.95	1.499
5.953	0.159			5.953	1.818			5.953	1.5
5.957	0.16			5.957	1.824			5.957	1.501
5.96	0.16			5.96	1.834			5.96	1.502
5.963	0.16			5.963	1.847			5.963	1.502
5.967	0.159			5.967	1.861			5.967	1.504
5.97	0.158			5.97	1.876			5.97	1.507
5.973	0.158			5.973	1.889			5.973	1.51
5.977	0.157			5.977	1.9			5.977	1.515
5.98	0.153			5.98	1.909			5.98	1.519
5.983	0.148			5.983	1.918			5.983	1.525
5.987	0.142			5.987	1.93			5.987	1.531
5.99	0.137			5.99	1.946			5.99	1.54
5.993	0.132			5.993	1.963			5.993	1.552
5.997	0.127			5.997	1.977			5.997	1.569
6	0.124			6	1.986			6	1.589
6.003	0.123			6.003	1.985			6.003	1.612
6.007	0.123			6.007	1.974			6.007	1.634
6.01	0.122			6.01	1.954			6.01	1.651
6.013	0.121			6.013	1.928			6.013	1.662
6.017	0.118			6.017	1.899			6.017	1.665
6.02	0.114			6.02	1.869			6.02	1.662
6.023	0.111			6.023	1.841			6.023	1.652
6.027	0.108			6.027	1.816			6.027	1.637
6.03	0.107			6.03	1.793			6.03	1.618
6.033	0.107			6.033	1.774			6.033	1.597
6.037	0.107			6.037	1.758			6.037	1.574
6.04	0.105			6.04	1.746			6.04	1.552
6.043	0.102			6.043	1.735			6.043	1.532
6.047	0.099			6.047	1.727			6.047	1.515
6.05	0.098			6.05	1.72			6.05	1.501
6.053	0.098			6.053	1.714			6.053	1.489
6.057	0.098			6.057	1.707			6.057	1.481
6.06	0.098			6.06	1.701			6.06	1.475
6.063	0.097			6.063	1.695			6.063	1.471
6.067	0.095			6.067	1.69			6.067	1.471
6.07	0.092			6.07	1.686			6.07	1.472
6.073	0.089			6.073	1.684			6.073	1.472
6.077	0.086			6.077	1.684			6.077	1.47
6.08	0.082			6.08	1.685			6.08	1.467
6.083	0.079			6.083	1.686			6.083	1.462
6.087	0.077			6.087	1.686			6.087	1.457
6.09	0.075			6.09	1.685			6.09	1.453
6.093	0.074			6.093	1.685			6.093	1.45
6.097	0.075			6.097	1.687			6.097	1.449
6.1	0.075			6.1	1.688			6.1	1.449
6.103	0.075			6.103	1.689			6.103	1.45
6.107	0.074			6.107	1.688			6.107	1.452
6.11	0.072			6.11	1.686			6.11	1.453
6.113	0.07			6.113	1.684			6.113	1.453
6.117	0.067			6.117	1.68			6.117	1.453
6.12	0.066			6.12	1.677			6.12	1.452
6.123	0.065			6.123	1.674			6.123	1.452
6.127	0.065			6.127	1.671			6.127	1.452
6.13	0.066			6.13	1.667			6.13	1.451
6.133	0.066			6.133	1.664			6.133	1.449
6.137	0.066			6.137	1.659			6.137	1.448
6.14	0.066			6.14	1.655			6.14	1.448
6.143	0.065			6.143	1.65			6.143	1.451
6.147	0.065			6.147	1.648			6.147	1.458
6.15	0.065			6.15	1.647			6.15	1.471
6.153	0.064			6.153	1.647			6.153	1.492
6.157	0.063			6.157	1.649			6.157	1.522
6.16	0.063			6.16	1.651			6.16	1.558
6.163	0.064			6.163	1.654			6.163	1.596
6.167	0.064			6.167	1.656			6.167	1.63
6.17	0.064			6.17	1.656			6.17	1.656
6.173	0.062			6.173	1.656			6.173	1.669
6.177	0.059			6.177	1.656			6.177	1.668
6.18	0.054			6.18	1.657			6.18	1.654
6.183	0.048			6.183	1.656			6.183	1.629
6.187	0.044			6.187	1.652			6.187	1.598
6.19	0.039			6.19	1.646			6.19	1.565
6.193	0.034			6.193	1.639			6.193	1.533
6.197	0.03			6.197	1.632			6.197	1.505
6.2	0.026			6.2	1.626			6.2	1.481
6.203	0.023			6.203	1.622			6.203	1.463
6.207	0.023			6.207	1.621			6.207	1.451
6.21	0.024			6.21	1.621			6.21	1.443
6.213	0.025			6.213	1.622			6.213	1.438
6.217	0.027			6.217	1.624			6.217	1.433
6.22	0.029			6.22	1.626			6.22	1.428
6.223	0.029			6.223	1.625			6.223	1.422
6.227	0.028			6.227	1.623			6.227	1.416
6.23	0.025			6.23	1.617			6.23	1.41
6.233	0.022			6.233	1.609			6.233	1.403
6.237	0.019			6.237	1.598			6.237	1.397
6.24	0.016			6.24	1.586			6.24	1.393
6.243	0.011			6.243	1.576			6.243	1.39
6.247	0.006			6.247	1.568			6.247	1.389
6.25	0.000184			6.25	1.563			6.25	1.389
6.253	-0.005			6.253	1.559			6.253	1.389
6.257	-0.008			6.257	1.558			6.257	1.389
6.26	-0.011			6.26	1.557			6.26	1.388
6.263	-0.013			6.263	1.558			6.263	1.387
6.267	-0.016			6.267	1.559			6.267	1.385
6.27	-0.02			6.27	1.561			6.27	1.382
6.273	-0.024			6.273	1.565			6.273	1.38
6.277	-0.027			6.277	1.569			6.277	1.379
6.28	-0.028			6.28	1.572			6.28	1.377
6.283	-0.028			6.283	1.573			6.283	1.376
6.287	-0.027			6.287	1.572			6.287	1.374
6.29	-0.027			6.29	1.57			6.29	1.373
6.293	-0.027			6.293	1.567			6.293	1.373
6.297	-0.028			6.297	1.562			6.297	1.371
6.3	-0.03			6.3	1.556			6.3	1.368
6.303	-0.033			6.303	1.551			6.303	1.362
6.307	-0.038			6.307	1.546			6.307	1.355
6.31	-0.045			6.31	1.54			6.31	1.348
6.313	-0.05			6.313	1.535			6.313	1.342
6.317	-0.054			6.317	1.531			6.317	1.338
6.32	-0.055			6.32	1.528			6.32	1.336
6.323	-0.055			6.323	1.527			6.323	1.334
6.327	-0.055			6.327	1.526			6.327	1.333
6.33	-0.057			6.33	1.524			6.33	1.331
6.333	-0.058			6.333	1.522			6.333	1.331
6.337	-0.057			6.337	1.52			6.337	1.332
6.34	-0.056			6.34	1.518			6.34	1.334
6.343	-0.053			6.343	1.515			6.343	1.337
6.347	-0.052			6.347	1.513			6.347	1.338
6.35	-0.053			6.35	1.51			6.35	1.336
6.353	-0.055			6.353	1.507			6.353	1.333
6.357	-0.057			6.357	1.503			6.357	1.328
6.36	-0.06			6.36	1.499			6.36	1.322
6.363	-0.062			6.363	1.494			6.363	1.317
6.367	-0.064			6.367	1.488			6.367	1.313
6.37	-0.066			6.37	1.483			6.37	1.309
6.373	-0.069			6.373	1.48			6.373	1.307
6.377	-0.072			6.377	1.479			6.377	1.305
6.38	-0.074			6.38	1.481			6.38	1.302
6.383	-0.075			6.383	1.485			6.383	1.3
6.387	-0.074			6.387	1.492			6.387	1.297
6.39	-0.072			6.39	1.503			6.39	1.294
6.393	-0.07			6.393	1.517			6.393	1.292
6.397	-0.07			6.397	1.533			6.397	1.291
6.4	-0.072			6.4	1.549			6.4	1.289
6.403	-0.074			6.403	1.566			6.403	1.289
6.407	-0.077			6.407	1.582			6.407	1.289
6.41	-0.078			6.41	1.596			6.41	1.29
6.413	-0.077			6.413	1.607			6.413	1.293
6.417	-0.075			6.417	1.614			6.417	1.295
6.42	-0.073			6.42	1.616			6.42	1.296
6.423	-0.072			6.423	1.61			6.423	1.297
6.427	-0.073			6.427	1.597			6.427	1.295
6.43	-0.074			6.43	1.577			6.43	1.292
6.433	-0.077			6.433	1.553			6.433	1.288
6.437	-0.08			6.437	1.53			6.437	1.284
6.44	-0.084			6.44	1.509			6.44	1.28
6.443	-0.088			6.443	1.493			6.443	1.278
6.447	-0.092			6.447	1.483			6.447	1.277
6.45	-0.095			6.45	1.476			6.45	1.275
6.453	-0.098			6.453	1.47			6.453	1.274
6.457	-0.1			6.457	1.466			6.457	1.273
6.46	-0.102			6.46	1.461			6.46	1.273
6.463	-0.102			6.463	1.457			6.463	1.274
6.467	-0.102			6.467	1.453			6.467	1.276
6.47	-0.102			6.47	1.448			6.47	1.278
6.473	-0.103			6.473	1.443			6.473	1.278
6.477	-0.103			6.477	1.439			6.477	1.276
6.48	-0.105			6.48	1.434			6.48	1.273
6.483	-0.107			6.483	1.429			6.483	1.27
6.487	-0.11			6.487	1.426			6.487	1.268
6.49	-0.113			6.49	1.425			6.49	1.268
6.493	-0.117			6.493	1.424			6.493	1.269
6.497	-0.121			6.497	1.423			6.497	1.27
6.5	-0.125			6.5	1.421			6.5	1.271
6.503	-0.128			6.503	1.418			6.503	1.272
6.507	-0.131			6.507	1.416			6.507	1.272
6.51	-0.132			6.51	1.414			6.51	1.271
6.513	-0.132			6.513	1.414			6.513	1.269
6.517	-0.132			6.517	1.416			6.517	1.267
6.52	-0.132			6.52	1.419			6.52	1.264
6.523	-0.134			6.523	1.425			6.523	1.262
6.527	-0.136			6.527	1.43			6.527	1.26
6.53	-0.14			6.53	1.435			6.53	1.258
6.533	-0.142			6.533	1.438			6.533	1.255
6.537	-0.14			6.537	1.438			6.537	1.252
6.54	-0.131			6.54	1.437			6.54	1.249
6.543	-0.116			6.543	1.433			6.543	1.247
6.547	-0.101			6.547	1.427			6.547	1.246
6.55	-0.092			6.55	1.421			6.55	1.244
6.553	-0.094			6.553	1.414			6.553	1.242
6.557	-0.105			6.557	1.408			6.557	1.24
6.56	-0.12			6.56	1.403			6.56	1.238
6.563	-0.136			6.563	1.4			6.563	1.237
6.567	-0.148			6.567	1.398			6.567	1.237
6.57	-0.155			6.57	1.396			6.57	1.237
6.573	-0.157			6.573	1.393			6.573	1.238
6.577	-0.155			6.577	1.391			6.577	1.238
6.58	-0.15			6.58	1.389			6.58	1.238
6.583	-0.146			6.583	1.387			6.583	1.238
6.587	-0.144			6.587	1.386			6.587	1.236
6.59	-0.145			6.59	1.386			6.59	1.232
6.593	-0.147			6.593	1.385			6.593	1.228
6.597	-0.15			6.597	1.384			6.597	1.225
6.6	-0.154			6.6	1.384			6.6	1.224
6.603	-0.157			6.603	1.383			6.603	1.224
6.607	-0.159			6.607	1.383			6.607	1.225
6.61	-0.16			6.61	1.383			6.61	1.226
6.613	-0.159			6.613	1.383			6.613	1.226
6.617	-0.158			6.617	1.384			6.617	1.225
6.62	-0.158			6.62	1.384			6.62	1.221
6.623	-0.159			6.623	1.384			6.623	1.216
6.627	-0.161			6.627	1.382			6.627	1.211
6.63	-0.164			6.63	1.38			6.63	1.207
6.633	-0.168			6.633	1.379			6.633	1.205
6.637	-0.171			6.637	1.379			6.637	1.205
6.64	-0.174			6.64	1.383			6.64	1.206
6.643	-0.174			6.643	1.39			6.643	1.209
6.647	-0.172			6.647	1.4			6.647	1.216
6.65	-0.168			6.65	1.41			6.65	1.226
6.653	-0.162			6.653	1.419			6.653	1.24
[truncated: 494 more rows]

[truncated: 5 more sheets: Fig. 6, Fig. 7, Fig. 8A, Fig.8B, Fig. S4]
